# Supplementary material for: N′-[1-(2-Hy­droxy­phen­yl)ethyl­idene]-2-meth­oxy­benzohydrazide
Source: Acta Crystallogr Sect E Struct Rep Online. 2010 Jun 5;66(Pt 7):o1550. doi: 10.1107/S1600536810020477 (PMC3006911; doi:10.1107/S1600536810020477)
Supplement: Supplementary file 1 [file e-66-o1550-sup1.cif]

##############################################################################
###                                                                        ###
###        Electronic paper (Acta Crystallographica Section E)             ###
###                                                                        ###
##############################################################################
#                                                                            #
# This CIF contains the data in a paper accepted for publication in Acta     #
# Crystallographica Section E. It conforms to the requirements of Notes      #
# for Authors for Section E, and has been peer reviewed under the auspices   #
# of the IUCr Commission on Journals.                                        #
#                                                                            #
# Full details of the Crystallographic Information File format               #
# are given in the paper "The Crystallographic Information File (CIF):       #
# a New Standard Archive File for Crystallography" by S. R. Hall, F. H.      #
# Allen and I. D. Brown [Acta Cryst. (1991), A47, 655-685].                  #
#                                                                            #
# The current version of the core CIF dictionary is obtainable from          #
# ftp://ftp.iucr.org/pub/cif_core.dic. The current version number is 2.4.    #
#                                                                            #
# Software is freely available for graphical display of the structure(s) in  #
# this CIF.  For information consult the CIF home page http://www.iucr.org/  #
# cif/home.html                                                              #
#                                                                            #
# This file may be used for bona fide research purposes within the           #
# scientific community so long as proper attribution is given to the journal # 
# article from which it was obtained.                                        #
#                                                                            #
##############################################################################
                                             
data_global
_audit_creation_method     'form.cif (version 2.0)'
_journal_data_validation_number     ?
_journal_date_recd_electronic     2010-05-27
_journal_date_accepted     2010-05-29
_journal_name_full     'Acta Crystallographica, Section E'
_journal_year     2010
_journal_volume     66
_journal_issue      7
_journal_page_first     o1550
_journal_page_last     o1550
_journal_paper_category     QO
_journal_coeditor_code     WN2390
_publ_contact_author_name     'Jiu-Fu Lu'
_publ_contact_author_address
;
School of Chemistry and Environmental Science
Shaanxi University of Technology
Hanzhong 723000
People's Republic of China
;
_publ_contact_author_email     jiufulu@163.com
_publ_contact_author_fax     ?
_publ_contact_author_phone     ?
_publ_section_title
;
<i>N</i>'-[1-(2-Hydroxyphenyl)ethylidene]-2-methoxybenzohydrazide
;
loop_
    _publ_author_name
    _publ_author_address
    'Si-Yu Yue'
;
School of Chemistry and Environmental Science
Shaanxi University of Technology
Hanzhong 723000
People's Republic of China
;
    'Jiu-Fu Lu'
;
School of Chemistry and Environmental Science
Shaanxi University of Technology
Hanzhong 723000
People's Republic of China
;
data_I
_audit_creation_method     SHELXL-97
_chemical_name_systematic
;
<i>N</i>'-[1-(2-Hydroxyphenyl)ethylidene]-2-methoxybenzohydrazide
;
_chemical_name_common     ?
_chemical_formula_moiety     'C16 H16 N2 O3'
_chemical_formula_sum     'C16 H16 N2 O3'
_chemical_formula_iupac     'C16 H16 N2 O3'
_chemical_formula_weight     284.31
_chemical_melting_point     ?
_symmetry_cell_setting     monoclinic
_symmetry_space_group_name_H-M     'P 21/n'
loop_
    _symmetry_equiv_pos_as_xyz
    'x, y, z'
    '-x+1/2, y+1/2, -z+1/2'
    '-x, -y, -z'
    'x-1/2, -y-1/2, z-1/2'
_cell_length_a     11.5610(12)
_cell_length_b     10.8074(11)
_cell_length_c     22.544(2)
_cell_angle_alpha     90.00
_cell_angle_beta     92.244(5)
_cell_angle_gamma     90.00
_cell_volume     2814.6(5)
_cell_formula_units_Z     8
_cell_measurement_reflns_used     3247
_cell_measurement_theta_min     2.5
_cell_measurement_theta_max     24.5
_cell_measurement_temperature     298(2)
_exptl_crystal_description     Block
_exptl_crystal_colour     colourless
_exptl_crystal_size_max     0.20
_exptl_crystal_size_mid     0.17
_exptl_crystal_size_min     0.17
_exptl_crystal_density_diffrn     1.342
_exptl_crystal_density_meas     ?
_exptl_crystal_density_method     'not measured'
_exptl_crystal_F_000     1200
_exptl_absorpt_coefficient_mu     0.094
_exptl_absorpt_correction_type     multi-scan
_exptl_absorpt_process_details     '(SADABS; Sheldrick, 2004)'
_exptl_absorpt_correction_T_min     0.9814
_exptl_absorpt_correction_T_max     0.9842
_exptl_special_details
;
;
_diffrn_ambient_temperature     298(2)
_diffrn_radiation_type     MoK\a
_diffrn_radiation_wavelength     0.71073
_diffrn_radiation_source     'fine-focus sealed tube'
_diffrn_radiation_monochromator     graphite
_diffrn_measurement_device_type     'Bruker APEXII CCD area-detector'
_diffrn_measurement_method     '\w scans'
_diffrn_detector_area_resol_mean     ?
_diffrn_reflns_number     16351
_diffrn_reflns_av_R_equivalents     0.0322
_diffrn_reflns_av_sigmaI/netI     0.0388
_diffrn_reflns_theta_min     1.81
_diffrn_reflns_theta_max     27.00
_diffrn_reflns_theta_full     27.00
_diffrn_measured_fraction_theta_max     0.989
_diffrn_measured_fraction_theta_full     0.989
_diffrn_reflns_limit_h_min     -14
_diffrn_reflns_limit_h_max     14
_diffrn_reflns_limit_k_min     -13
_diffrn_reflns_limit_k_max     13
_diffrn_reflns_limit_l_min     -28
_diffrn_reflns_limit_l_max     28
_diffrn_standards_number     0
_diffrn_standards_interval_count     .
_diffrn_standards_interval_time     .
_diffrn_standards_decay_%     ?
_refine_special_details
;
Refinement of <i>F</i>^2^ against ALL reflections. The weighted <i>R</i>-factor
<i>wR</i> and goodness of fit <i>S</i> are based on <i>F</i>^2^, conventional
<i>R</i>-factors <i>R</i> are based on <i>F</i>, with <i>F</i> set to zero for
negative <i>F</i>^2^. The threshold expression of <i>F</i>^2^ >
\s(<i>F</i>^2^) is used only for calculating <i>R</i>-factors(gt) <i>etc</i>.
and is not relevant to the choice of reflections for refinement.
<i>R</i>-factors based on <i>F</i>^2^ are statistically about twice as large
as those based on <i>F</i>, and <i>R</i>- factors based on ALL data will be
even larger.
;
_reflns_number_total     6065
_reflns_number_gt     3390
_reflns_threshold_expression     I>2\s(I)
_refine_ls_structure_factor_coef     Fsqd
_refine_ls_matrix_type     full
_refine_ls_R_factor_all     0.0992
_refine_ls_R_factor_gt     0.0498
_refine_ls_wR_factor_gt     0.1170
_refine_ls_wR_factor_ref     0.1464
_refine_ls_goodness_of_fit_ref     1.012
_refine_ls_restrained_S_all     1.012
_refine_ls_number_reflns     6065
_refine_ls_number_parameters     391
_refine_ls_number_restraints     2
_refine_ls_hydrogen_treatment     mixed
_refine_ls_weighting_scheme     calc
_refine_ls_weighting_details
         'calc w=1/[\s^2^(Fo^2^)+(0.0661P)^2^+0.2197P] where P=(Fo^2^+2Fc^2^)/3'
_atom_sites_solution_hydrogens     geom
_atom_sites_solution_primary     direct
_atom_sites_solution_secondary     difmap
_refine_ls_shift/su_max     0.000
_refine_ls_shift/su_mean     0.000
_refine_diff_density_max     0.175
_refine_diff_density_min     -0.223
_refine_ls_extinction_method     none
_refine_ls_extinction_coef     ?
loop_
    _atom_type_symbol
    _atom_type_description
    _atom_type_scat_dispersion_real
    _atom_type_scat_dispersion_imag
    _atom_type_scat_source
    'C' 'C' 0.0033 0.0016
                         'International Tables Vol C Tables 4.2.6.8 and 6.1.1.4'
    'H' 'H' 0.0000 0.0000
                         'International Tables Vol C Tables 4.2.6.8 and 6.1.1.4'
    'N' 'N' 0.0061 0.0033
                         'International Tables Vol C Tables 4.2.6.8 and 6.1.1.4'
    'O' 'O' 0.0106 0.0060
                         'International Tables Vol C Tables 4.2.6.8 and 6.1.1.4'
_computing_data_collection     'APEX2 (Bruker, 2004)'
_computing_cell_refinement     'SAINT (Bruker, 2004)'
_computing_data_reduction     'SAINT (Bruker, 2004)'
_computing_structure_solution     'SHELXS97 (Sheldrick, 2008)'
_computing_structure_refinement     'SHELXL97 (Sheldrick, 2008)'
_computing_molecular_graphics     'SHELXTL (Sheldrick, 2008)'
_computing_publication_material     'SHELXTL (Sheldrick, 2008)'
loop_
    _atom_site_type_symbol
    _atom_site_label
    _atom_site_fract_x
    _atom_site_fract_y
    _atom_site_fract_z
    _atom_site_U_iso_or_equiv
    _atom_site_adp_type
    _atom_site_calc_flag
    _atom_site_refinement_flags
    _atom_site_occupancy
    _atom_site_disorder_assembly
    _atom_site_disorder_group
    N N1 0.32094(13) 0.29578(16) 0.92231(7) 0.0578(4) Uani d . 1 . .
    N N2 0.34893(13) 0.35212(17) 0.97530(7) 0.0597(4) Uani d D 1 . .
    N N3 0.16718(12) 0.07857(14) 0.00747(7) 0.0541(4) Uani d . 1 . .
    N N4 0.17677(13) 0.16075(15) 0.05364(7) 0.0563(4) Uani d D 1 . .
    O O1 0.17630(13) 0.27945(15) 0.83520(7) 0.0765(5) Uani d . 1 . .
    H H1 0.2056 0.3111 0.8652 0.115 Uiso calc R 1 . .
    O O2 0.21621(14) 0.50002(16) 0.95829(7) 0.0969(6) Uani d . 1 . .
    O O3 0.47037(12) 0.36530(14) 1.07416(6) 0.0750(4) Uani d . 1 . .
    O O4 0.23773(13) -0.12009(15) -0.03935(7) 0.0826(5) Uani d . 1 . .
    H H4 0.2346 -0.0665 -0.0137 0.124 Uiso calc R 1 . .
    O O5 0.31539(14) 0.04667(16) 0.10021(7) 0.0888(5) Uani d . 1 . .
    O O6 0.11005(11) 0.36046(13) 0.10849(6) 0.0684(4) Uani d . 1 . .
    C C1 0.33944(15) 0.14134(19) 0.85116(8) 0.0549(5) Uani d . 1 . .
    C C2 0.24499(17) 0.1865(2) 0.81688(9) 0.0602(5) Uani d . 1 . .
    C C3 0.2162(2) 0.1340(2) 0.76206(10) 0.0767(6) Uani d . 1 . .
    H H3 0.1532 0.1645 0.7397 0.092 Uiso calc R 1 . .
    C C4 0.2791(2) 0.0384(2) 0.74065(10) 0.0797(7) Uani d . 1 . .
    H H4A 0.2583 0.0035 0.7041 0.096 Uiso calc R 1 . .
    C C5 0.3730(2) -0.0064(2) 0.77297(10) 0.0780(6) Uani d . 1 . .
    H H5 0.4165 -0.0709 0.7581 0.094 Uiso calc R 1 . .
    C C6 0.40240(18) 0.0440(2) 0.82710(10) 0.0710(6) Uani d . 1 . .
    H H6 0.4662 0.0127 0.8486 0.085 Uiso calc R 1 . .
    C C7 0.37168(15) 0.1933(2) 0.90977(8) 0.0563(5) Uani d . 1 . .
    C C8 0.45543(18) 0.1287(2) 0.95166(9) 0.0759(6) Uani d . 1 . .
    H H8A 0.5221 0.1802 0.9590 0.114 Uiso calc R 1 . .
    H H8B 0.4789 0.0519 0.9344 0.114 Uiso calc R 1 . .
    H H8C 0.4190 0.1126 0.9884 0.114 Uiso calc R 1 . .
    C C9 0.29454(16) 0.4577(2) 0.98954(9) 0.0606(5) Uani d . 1 . .
    C C10 0.33544(15) 0.52031(19) 1.04600(8) 0.0569(5) Uani d . 1 . .
    C C11 0.41947(15) 0.4758(2) 1.08692(8) 0.0577(5) Uani d . 1 . .
    C C12 0.44709(18) 0.5422(2) 1.13798(9) 0.0729(6) Uani d . 1 . .
    H H12 0.5020 0.5115 1.1654 0.087 Uiso calc R 1 . .
    C C13 0.3940(2) 0.6530(3) 1.14833(11) 0.0827(7) Uani d . 1 . .
    H H13 0.4127 0.6967 1.1829 0.099 Uiso calc R 1 . .
    C C14 0.3136(2) 0.6999(2) 1.10817(12) 0.0865(7) Uani d . 1 . .
    H H14 0.2788 0.7759 1.1150 0.104 Uiso calc R 1 . .
    C C15 0.28485(19) 0.6335(2) 1.05760(11) 0.0733(6) Uani d . 1 . .
    H H15 0.2300 0.6655 1.0305 0.088 Uiso calc R 1 . .
    C C16 0.56308(19) 0.3193(3) 1.11158(10) 0.0882(8) Uani d . 1 . .
    H H16A 0.6237 0.3799 1.1146 0.132 Uiso calc R 1 . .
    H H16B 0.5926 0.2444 1.0950 0.132 Uiso calc R 1 . .
    H H16C 0.5353 0.3026 1.1504 0.132 Uiso calc R 1 . .
    C C17 0.08689(14) 0.00942(18) -0.08365(8) 0.0505(5) Uani d . 1 . .
    C C18 0.15800(15) -0.09596(19) -0.08333(9) 0.0607(5) Uani d . 1 . .
    C C19 0.14807(18) -0.1806(2) -0.12944(11) 0.0790(7) Uani d . 1 . .
    H H19 0.1947 -0.2508 -0.1284 0.095 Uiso calc R 1 . .
    C C20 0.07172(17) -0.1636(2) -0.17628(10) 0.0748(6) Uani d . 1 . .
    H H20 0.0673 -0.2208 -0.2071 0.090 Uiso calc R 1 . .
    C C21 0.00145(18) -0.0615(2) -0.17773(10) 0.0701(6) Uani d . 1 . .
    H H21 -0.0511 -0.0493 -0.2095 0.084 Uiso calc R 1 . .
    C C22 0.00875(16) 0.0225(2) -0.13226(9) 0.0627(5) Uani d . 1 . .
    H H22 -0.0401 0.0909 -0.1337 0.075 Uiso calc R 1 . .
    C C23 0.09365(15) 0.10144(17) -0.03562(8) 0.0516(5) Uani d . 1 . .
    C C24 0.01927(17) 0.2152(2) -0.03747(10) 0.0704(6) Uani d . 1 . .
    H H24A -0.0360 0.2105 -0.0069 0.106 Uiso calc R 1 . .
    H H24B -0.0208 0.2209 -0.0755 0.106 Uiso calc R 1 . .
    H H24C 0.0670 0.2871 -0.0313 0.106 Uiso calc R 1 . .
    C C25 0.25190(16) 0.1365(2) 0.09986(9) 0.0572(5) Uani d . 1 . .
    C C26 0.25187(15) 0.22604(17) 0.15067(8) 0.0524(5) Uani d . 1 . .
    C C27 0.18211(15) 0.33129(18) 0.15560(9) 0.0552(5) Uani d . 1 . .
    C C28 0.18812(18) 0.4015(2) 0.20709(10) 0.0680(6) Uani d . 1 . .
    H H28 0.1409 0.4706 0.2105 0.082 Uiso calc R 1 . .
    C C29 0.2635(2) 0.3694(2) 0.25311(10) 0.0747(6) Uani d . 1 . .
    H H29 0.2664 0.4168 0.2876 0.090 Uiso calc R 1 . .
    C C30 0.33427(19) 0.2686(2) 0.24897(10) 0.0744(6) Uani d . 1 . .
    H H30 0.3862 0.2483 0.2800 0.089 Uiso calc R 1 . .
    C C31 0.32742(17) 0.1977(2) 0.19816(9) 0.0640(6) Uani d . 1 . .
    H H31 0.3749 0.1286 0.1956 0.077 Uiso calc R 1 . .
    C C32 0.0333(2) 0.4636(2) 0.11268(11) 0.0884(7) Uani d . 1 . .
    H H32A -0.0163 0.4512 0.1453 0.133 Uiso calc R 1 . .
    H H32B -0.0129 0.4708 0.0765 0.133 Uiso calc R 1 . .
    H H32C 0.0776 0.5379 0.1190 0.133 Uiso calc R 1 . .
    H H2 0.4078(13) 0.330(2) 1.0002(8) 0.080 Uiso d D 1 . .
    H H4B 0.1314(15) 0.2279(14) 0.0561(9) 0.080 Uiso d D 1 . .
loop_
    _atom_site_aniso_label
    _atom_site_aniso_U_11
    _atom_site_aniso_U_22
    _atom_site_aniso_U_33
    _atom_site_aniso_U_12
    _atom_site_aniso_U_13
    _atom_site_aniso_U_23
    N1 0.0546(9) 0.0627(11) 0.0555(10) 0.0014(8) -0.0037(8) 0.0059(8)
    N2 0.0567(10) 0.0669(11) 0.0546(10) 0.0094(9) -0.0078(8) 0.0061(9)
    N3 0.0520(9) 0.0543(10) 0.0559(10) 0.0033(8) 0.0014(8) 0.0039(8)
    N4 0.0548(9) 0.0540(10) 0.0599(10) 0.0068(8) -0.0006(8) 0.0027(9)
    O1 0.0811(10) 0.0791(11) 0.0680(10) 0.0200(9) -0.0146(8) 0.0047(8)
    O2 0.0924(11) 0.0879(12) 0.1065(12) 0.0312(10) -0.0459(10) -0.0091(10)
    O3 0.0696(9) 0.0887(11) 0.0652(9) 0.0255(8) -0.0161(7) 0.0016(8)
    O4 0.0723(9) 0.0714(10) 0.1018(12) 0.0242(8) -0.0265(9) -0.0125(9)
    O5 0.0913(11) 0.0879(11) 0.0855(11) 0.0431(10) -0.0196(9) -0.0160(9)
    O6 0.0639(8) 0.0594(9) 0.0810(10) 0.0151(7) -0.0093(7) 0.0014(8)
    C1 0.0500(10) 0.0588(12) 0.0562(11) -0.0027(9) 0.0049(9) 0.0117(10)
    C2 0.0605(12) 0.0613(13) 0.0590(13) 0.0002(11) 0.0038(10) 0.0109(10)
    C3 0.0808(15) 0.0853(17) 0.0629(14) 0.0030(14) -0.0124(12) 0.0035(13)
    C4 0.0867(16) 0.0848(17) 0.0674(14) -0.0089(14) -0.0005(13) -0.0085(13)
    C5 0.0758(15) 0.0801(16) 0.0784(15) 0.0034(13) 0.0076(13) -0.0091(13)
    C6 0.0620(12) 0.0771(16) 0.0738(15) 0.0055(12) 0.0013(11) 0.0023(13)
    C7 0.0484(10) 0.0649(13) 0.0557(12) 0.0010(10) 0.0036(9) 0.0140(10)
    C8 0.0722(14) 0.0903(17) 0.0645(13) 0.0219(13) -0.0069(11) 0.0079(12)
    C9 0.0521(11) 0.0626(13) 0.0665(13) 0.0036(10) -0.0057(10) 0.0109(11)
    C10 0.0504(10) 0.0592(13) 0.0611(12) -0.0015(10) 0.0018(9) 0.0094(10)
    C11 0.0492(11) 0.0680(14) 0.0560(12) -0.0017(10) 0.0051(9) 0.0073(10)
    C12 0.0639(13) 0.0939(18) 0.0607(13) -0.0043(13) -0.0005(10) 0.0002(13)
    C13 0.0853(16) 0.0885(19) 0.0746(16) -0.0078(15) 0.0056(13) -0.0140(14)
    C14 0.0950(18) 0.0719(16) 0.0931(18) 0.0080(14) 0.0084(15) -0.0084(15)
    C15 0.0737(14) 0.0649(15) 0.0810(16) 0.0070(12) -0.0010(12) 0.0020(12)
    C16 0.0708(14) 0.109(2) 0.0834(16) 0.0260(14) -0.0206(12) 0.0132(15)
    C17 0.0426(9) 0.0536(11) 0.0557(11) -0.0009(9) 0.0060(8) 0.0085(9)
    C18 0.0443(10) 0.0618(13) 0.0758(14) 0.0031(10) -0.0020(10) 0.0009(11)
    C19 0.0604(13) 0.0698(15) 0.1064(18) 0.0114(12) -0.0043(13) -0.0211(14)
    C20 0.0588(13) 0.0823(17) 0.0833(16) -0.0042(12) 0.0015(12) -0.0186(13)
    C21 0.0653(13) 0.0808(16) 0.0640(13) -0.0014(12) -0.0014(10) 0.0029(12)
    C22 0.0615(12) 0.0649(13) 0.0615(12) 0.0060(11) 0.0022(10) 0.0097(11)
    C23 0.0459(10) 0.0524(11) 0.0569(11) 0.0018(9) 0.0082(9) 0.0099(9)
    C24 0.0713(13) 0.0676(14) 0.0717(14) 0.0174(11) -0.0035(11) 0.0031(11)
    C25 0.0501(11) 0.0600(13) 0.0614(12) 0.0036(10) -0.0003(9) 0.0036(10)
    C26 0.0461(10) 0.0505(11) 0.0605(12) -0.0033(9) 0.0023(9) 0.0054(10)
    C27 0.0477(10) 0.0529(12) 0.0647(12) -0.0042(9) 0.0003(9) 0.0055(10)
    C28 0.0673(13) 0.0553(13) 0.0815(15) -0.0005(11) 0.0033(12) -0.0061(12)
    C29 0.0824(15) 0.0703(15) 0.0708(15) -0.0098(13) -0.0035(12) -0.0101(12)
    C30 0.0778(14) 0.0761(16) 0.0679(14) -0.0004(13) -0.0138(11) 0.0008(13)
    C31 0.0610(12) 0.0641(13) 0.0663(13) 0.0025(10) -0.0038(10) 0.0064(11)
    C32 0.0823(15) 0.0685(15) 0.113(2) 0.0279(13) -0.0103(14) 0.0000(14)
_geom_special_details
;
All e.s.d.'s (except the e.s.d. in the dihedral angle between two l.s. planes)
are estimated using the full covariance matrix. The cell e.s.d.'s are taken
into account individually in the estimation of e.s.d.'s in distances, angles
and torsion angles; correlations between e.s.d.'s in cell parameters are only
used when they are defined by crystal symmetry. An approximate (isotropic)
treatment of cell e.s.d.'s is used for estimating e.s.d.'s involving l.s.
planes.
;
loop_
    _geom_bond_atom_site_label_1
    _geom_bond_atom_site_label_2
    _geom_bond_site_symmetry_2
    _geom_bond_distance
    _geom_bond_publ_flag
    N1 C7 . 1.290(2) ?
    N1 N2 . 1.368(2) ?
    N2 C9 . 1.347(3) ?
    N2 H2 . 0.896(9) ?
    N3 C23 . 1.289(2) ?
    N3 N4 . 1.370(2) ?
    N4 C25 . 1.356(2) ?
    N4 H4B . 0.899(9) ?
    O1 C2 . 1.355(2) ?
    O1 H1 . 0.8200 ?
    O2 C9 . 1.215(2) ?
    O3 C11 . 1.367(2) ?
    O3 C16 . 1.427(2) ?
    O4 C18 . 1.352(2) ?
    O4 H4 . 0.8200 ?
    O5 C25 . 1.217(2) ?
    O6 C27 . 1.361(2) ?
    O6 C32 . 1.430(2) ?
    C1 C2 . 1.401(3) ?
    C1 C6 . 1.401(3) ?
    C1 C7 . 1.470(3) ?
    C2 C3 . 1.388(3) ?
    C3 C4 . 1.363(3) ?
    C3 H3 . 0.9300 ?
    C4 C5 . 1.372(3) ?
    C4 H4A . 0.9300 ?
    C5 C6 . 1.367(3) ?
    C5 H5 . 0.9300 ?
    C6 H6 . 0.9300 ?
    C7 C8 . 1.498(3) ?
    C8 H8A . 0.9600 ?
    C8 H8B . 0.9600 ?
    C8 H8C . 0.9600 ?
    C9 C10 . 1.502(3) ?
    C10 C15 . 1.386(3) ?
    C10 C11 . 1.399(3) ?
    C11 C12 . 1.383(3) ?
    C12 C13 . 1.370(3) ?
    C12 H12 . 0.9300 ?
    C13 C14 . 1.369(3) ?
    C13 H13 . 0.9300 ?
    C14 C15 . 1.377(3) ?
    C14 H14 . 0.9300 ?
    C15 H15 . 0.9300 ?
    C16 H16A . 0.9600 ?
    C16 H16B . 0.9600 ?
    C16 H16C . 0.9600 ?
    C17 C22 . 1.400(2) ?
    C17 C18 . 1.405(3) ?
    C17 C23 . 1.470(3) ?
    C18 C19 . 1.386(3) ?
    C19 C20 . 1.362(3) ?
    C19 H19 . 0.9300 ?
    C20 C21 . 1.370(3) ?
    C20 H20 . 0.9300 ?
    C21 C22 . 1.369(3) ?
    C21 H21 . 0.9300 ?
    C22 H22 . 0.9300 ?
    C23 C24 . 1.500(3) ?
    C24 H24A . 0.9600 ?
    C24 H24B . 0.9600 ?
    C24 H24C . 0.9600 ?
    C25 C26 . 1.499(3) ?
    C26 C31 . 1.389(3) ?
    C26 C27 . 1.401(3) ?
    C27 C28 . 1.386(3) ?
    C28 C29 . 1.373(3) ?
    C28 H28 . 0.9300 ?
    C29 C30 . 1.367(3) ?
    C29 H29 . 0.9300 ?
    C30 C31 . 1.378(3) ?
    C30 H30 . 0.9300 ?
    C31 H31 . 0.9300 ?
    C32 H32A . 0.9600 ?
    C32 H32B . 0.9600 ?
    C32 H32C . 0.9600 ?
loop_
    _geom_angle_atom_site_label_1
    _geom_angle_atom_site_label_2
    _geom_angle_atom_site_label_3
    _geom_angle_site_symmetry_1
    _geom_angle_site_symmetry_3
    _geom_angle
    _geom_angle_publ_flag
    C7 N1 N2 . . 118.64(16) ?
    C9 N2 N1 . . 119.21(16) ?
    C9 N2 H2 . . 115.1(14) ?
    N1 N2 H2 . . 125.2(14) ?
    C23 N3 N4 . . 118.66(15) ?
    C25 N4 N3 . . 119.30(16) ?
    C25 N4 H4B . . 117.8(14) ?
    N3 N4 H4B . . 122.7(14) ?
    C2 O1 H1 . . 109.5 ?
    C11 O3 C16 . . 119.98(17) ?
    C18 O4 H4 . . 109.5 ?
    C27 O6 C32 . . 119.43(17) ?
    C2 C1 C6 . . 116.99(19) ?
    C2 C1 C7 . . 121.85(18) ?
    C6 C1 C7 . . 121.17(18) ?
    O1 C2 C3 . . 116.81(19) ?
    O1 C2 C1 . . 122.93(19) ?
    C3 C2 C1 . . 120.2(2) ?
    C4 C3 C2 . . 120.8(2) ?
    C4 C3 H3 . . 119.6 ?
    C2 C3 H3 . . 119.6 ?
    C3 C4 C5 . . 120.1(2) ?
    C3 C4 H4A . . 119.9 ?
    C5 C4 H4A . . 119.9 ?
    C6 C5 C4 . . 119.8(2) ?
    C6 C5 H5 . . 120.1 ?
    C4 C5 H5 . . 120.1 ?
    C5 C6 C1 . . 122.0(2) ?
    C5 C6 H6 . . 119.0 ?
    C1 C6 H6 . . 119.0 ?
    N1 C7 C1 . . 115.04(17) ?
    N1 C7 C8 . . 123.38(19) ?
    C1 C7 C8 . . 121.56(19) ?
    C7 C8 H8A . . 109.5 ?
    C7 C8 H8B . . 109.5 ?
    H8A C8 H8B . . 109.5 ?
    C7 C8 H8C . . 109.5 ?
    H8A C8 H8C . . 109.5 ?
    H8B C8 H8C . . 109.5 ?
    O2 C9 N2 . . 121.67(19) ?
    O2 C9 C10 . . 121.6(2) ?
    N2 C9 C10 . . 116.69(17) ?
    C15 C10 C11 . . 117.8(2) ?
    C15 C10 C9 . . 115.91(18) ?
    C11 C10 C9 . . 126.25(19) ?
    O3 C11 C12 . . 122.77(18) ?
    O3 C11 C10 . . 117.10(18) ?
    C12 C11 C10 . . 120.1(2) ?
    C13 C12 C11 . . 120.3(2) ?
    C13 C12 H12 . . 119.8 ?
    C11 C12 H12 . . 119.8 ?
    C14 C13 C12 . . 120.6(2) ?
    C14 C13 H13 . . 119.7 ?
    C12 C13 H13 . . 119.7 ?
    C13 C14 C15 . . 119.3(2) ?
    C13 C14 H14 . . 120.3 ?
    C15 C14 H14 . . 120.3 ?
    C14 C15 C10 . . 121.8(2) ?
    C14 C15 H15 . . 119.1 ?
    C10 C15 H15 . . 119.1 ?
    O3 C16 H16A . . 109.5 ?
    O3 C16 H16B . . 109.5 ?
    H16A C16 H16B . . 109.5 ?
    O3 C16 H16C . . 109.5 ?
    H16A C16 H16C . . 109.5 ?
    H16B C16 H16C . . 109.5 ?
    C22 C17 C18 . . 116.45(18) ?
    C22 C17 C23 . . 121.50(17) ?
    C18 C17 C23 . . 122.05(17) ?
    O4 C18 C19 . . 117.16(18) ?
    O4 C18 C17 . . 122.82(19) ?
    C19 C18 C17 . . 120.02(19) ?
    C20 C19 C18 . . 121.6(2) ?
    C20 C19 H19 . . 119.2 ?
    C18 C19 H19 . . 119.2 ?
    C19 C20 C21 . . 119.6(2) ?
    C19 C20 H20 . . 120.2 ?
    C21 C20 H20 . . 120.2 ?
    C22 C21 C20 . . 119.8(2) ?
    C22 C21 H21 . . 120.1 ?
    C20 C21 H21 . . 120.1 ?
    C21 C22 C17 . . 122.6(2) ?
    C21 C22 H22 . . 118.7 ?
    C17 C22 H22 . . 118.7 ?
    N3 C23 C17 . . 116.08(16) ?
    N3 C23 C24 . . 122.58(18) ?
    C17 C23 C24 . . 121.34(16) ?
    C23 C24 H24A . . 109.5 ?
    C23 C24 H24B . . 109.5 ?
    H24A C24 H24B . . 109.5 ?
    C23 C24 H24C . . 109.5 ?
    H24A C24 H24C . . 109.5 ?
    H24B C24 H24C . . 109.5 ?
    O5 C25 N4 . . 121.80(19) ?
    O5 C25 C26 . . 121.87(17) ?
    N4 C25 C26 . . 116.32(17) ?
    C31 C26 C27 . . 117.67(18) ?
    C31 C26 C25 . . 115.32(17) ?
    C27 C26 C25 . . 126.98(17) ?
    O6 C27 C28 . . 122.40(18) ?
    O6 C27 C26 . . 117.57(18) ?
    C28 C27 C26 . . 120.03(18) ?
    C29 C28 C27 . . 120.3(2) ?
    C29 C28 H28 . . 119.9 ?
    C27 C28 H28 . . 119.9 ?
    C30 C29 C28 . . 120.9(2) ?
    C30 C29 H29 . . 119.6 ?
    C28 C29 H29 . . 119.6 ?
    C29 C30 C31 . . 119.0(2) ?
    C29 C30 H30 . . 120.5 ?
    C31 C30 H30 . . 120.5 ?
    C30 C31 C26 . . 122.1(2) ?
    C30 C31 H31 . . 118.9 ?
    C26 C31 H31 . . 118.9 ?
    O6 C32 H32A . . 109.5 ?
    O6 C32 H32B . . 109.5 ?
    H32A C32 H32B . . 109.5 ?
    O6 C32 H32C . . 109.5 ?
    H32A C32 H32C . . 109.5 ?
    H32B C32 H32C . . 109.5 ?
loop_
    _geom_hbond_atom_site_label_D
    _geom_hbond_atom_site_label_H
    _geom_hbond_atom_site_label_A
    _geom_hbond_site_symmetry_A
    _geom_hbond_distance_DH
    _geom_hbond_distance_HA
    _geom_hbond_distance_DA
    _geom_hbond_angle_DHA
    O1 H1 N1 . 0.82 1.82 2.535(2) 144.2
    O4 H4 N3 . 0.82 1.82 2.541(2) 145.4
    N2 H2 O3 . 0.896(9) 1.832(15) 2.591(2) 141.1(19)
    N4 H4B O6 . 0.899(9) 1.879(16) 2.619(2) 138.2(19)
