# Supplementary material for: N′-[1-(2-Hy­droxy­phen­yl)ethyl­idene]-2-meth­oxy­benzohydrazide
Source: Acta Crystallogr Sect E Struct Rep Online. 2010 Jun 5;66(Pt 7):o1550. doi: 10.1107/S1600536810020477 (PMC3006911; doi:10.1107/S1600536810020477)
Supplement: Supplementary file 2 [file e-66-o1550-Isup2.hkl]

# 
# h,k,l, Fc-squared, Fo-squared, sigma(Fo-squared) and status flag 
# 
data_I
_shelx_title ' P21n in P2(1)/n' 
_shelx_refln_list_code          4 
_shelx_F_calc_maximum      364.74 
_exptl_crystal_F_000      1200.00 
_reflns_d_resolution_high  0.7828 
 
loop_ 
 _symmetry_equiv_pos_as_xyz 
 'x, y, z' 
 '-x+1/2, y+1/2, -z+1/2' 
 '-x, -y, -z' 
 'x-1/2, -y-1/2, z-1/2' 
 
_cell_length_a    11.5610 
_cell_length_b    10.8074 
_cell_length_c    22.5441 
_cell_angle_alpha  90.000 
_cell_angle_beta   92.244 
_cell_angle_gamma  90.000 
 
_shelx_F_squared_multiplier     1.000 
 
loop_ 
 _refln_index_h 
 _refln_index_k 
 _refln_index_l 
 _refln_F_squared_calc 
 _refln_F_squared_meas 
 _refln_F_squared_sigma 
 _refln_observed_status 
   2   0   0    24772.32    23515.52    377.49 o 
   4   0   0      169.02      182.81      6.31 o 
   6   0   0     1427.81     1333.85     25.27 o 
   8   0   0      245.19      238.01     10.14 o 
  10   0   0       39.00       37.75      5.60 o 
  12   0   0      530.29      562.85     19.96 o 
  14   0   0       57.72       64.40     12.88 o 
   1   1   0     9820.00     8898.33    149.61 o 
   2   1   0       82.37       90.11      2.32 o 
   3   1   0      520.60      562.92     12.58 o 
   4   1   0       10.16       15.06      1.57 o 
   5   1   0      175.79      140.58      4.46 o 
   6   1   0      179.17      211.15      5.81 o 
   7   1   0        0.64        0.25      1.98 o 
   8   1   0      606.06      597.64     11.87 o 
   9   1   0       74.42       72.04      5.15 o 
  10   1   0       16.84       11.51      2.91 o 
  11   1   0       65.93       67.23      7.01 o 
  12   1   0      175.94      180.48      9.63 o 
  13   1   0      211.00      227.56     11.52 o 
  14   1   0        9.22       11.39      9.41 o 
   0   2   0      406.10      432.71      8.03 o 
   1   2   0     1324.76     1231.05     14.46 o 
   2   2   0     4617.83     4288.36     43.05 o 
   3   2   0        0.50        0.00      0.99 o 
   4   2   0      691.07      606.85      9.44 o 
   5   2   0      131.28      138.68      3.93 o 
   6   2   0      480.45      474.98      7.85 o 
   7   2   0       60.86       68.91      3.80 o 
   8   2   0        0.99       -0.72      2.19 o 
   9   2   0       27.00       22.55      3.41 o 
  10   2   0      287.78      310.18      9.61 o 
  11   2   0       13.65        8.06      4.17 o 
  12   2   0        3.59        5.19      4.26 o 
  13   2   0       11.85       10.90      4.93 o 
  14   2   0       48.39       62.41      9.57 o 
   1   3   0     2230.16     1959.75     25.17 o 
   2   3   0      237.89      254.14      5.86 o 
   3   3   0     1470.01     1468.68     16.14 o 
   4   3   0       23.35       25.17      2.55 o 
   5   3   0      957.02      885.90     10.98 o 
   6   3   0      422.96      440.00      7.98 o 
   7   3   0      353.74      361.50      7.40 o 
   8   3   0        3.51        4.39      3.29 o 
   9   3   0       38.84       53.93      5.97 o 
  10   3   0       32.92       34.62      5.46 o 
  11   3   0      156.08      175.78      9.69 o 
  12   3   0       21.41       21.11      4.93 o 
  13   3   0        2.06        1.59      4.08 o 
  14   3   0        2.49        3.06      7.96 o 
   0   4   0      740.42      639.33     13.54 o 
   1   4   0       32.54       34.12      2.65 o 
   2   4   0      971.32      948.11     16.14 o 
   3   4   0     1237.42     1302.59     15.70 o 
   4   4   0       14.98       21.35      2.32 o 
   5   4   0      512.53      505.83     10.01 o 
   6   4   0      152.82      158.83      4.75 o 
   7   4   0      236.88      247.84      7.40 o 
   8   4   0       91.02      102.83     11.39 o 
   9   4   0      175.35      171.28     13.52 o 
  10   4   0       92.78      113.85      8.19 o 
  11   4   0       11.97       10.76      4.36 o 
  12   4   0        0.59       -5.78      7.43 o 
  13   4   0        4.53        4.53      5.97 o 
  14   4   0        6.22       -2.75      5.85 o 
   1   5   0      269.61      248.96      6.12 o 
   2   5   0       56.43       59.72      4.15 o 
   3   5   0      639.92      616.10     10.37 o 
   4   5   0      694.67      769.90     11.98 o 
   5   5   0      117.65      123.33      4.87 o 
   6   5   0       10.47       13.96      3.34 o 
   7   5   0        0.16        1.33      2.98 o 
   8   5   0     1268.26     1284.12     31.17 o 
   9   5   0      148.62      148.16     11.54 o 
  10   5   0       20.22       17.72      6.19 o 
  11   5   0       53.46       42.77      7.85 o 
  12   5   0       69.41       82.32     12.88 o 
  13   5   0        0.88        0.99      5.60 o 
   0   6   0     5212.57     5709.03     76.28 o 
   1   6   0      569.53      603.52     10.96 o 
   2   6   0       39.64       54.17      4.72 o 
   3   6   0        0.15       -0.79      1.50 o 
   4   6   0       89.73       92.73      4.49 o 
   5   6   0      122.79      115.44     11.56 o 
   6   6   0       93.44      107.04     12.15 o 
   7   6   0       81.34       72.18      6.41 o 
   8   6   0       18.62       27.85      5.08 o 
   9   6   0      190.26      188.23     13.26 o 
  10   6   0        4.08       -4.68      7.93 o 
  11   6   0        1.62        0.79      4.95 o 
  12   6   0        2.42       -0.66      9.41 o 
  13   6   0        8.84       12.88      8.92 o 
   1   7   0        0.04       -1.78      1.28 o 
   2   7   0      124.38      147.99      5.92 o 
   3   7   0       14.04        8.26      2.59 o 
   4   7   0       91.48       82.47      6.08 o 
   5   7   0        2.09        0.29      3.02 o 
   6   7   0       47.36       35.75      5.25 o 
   7   7   0       82.97       80.79      8.74 o 
   8   7   0      208.89      210.97     10.44 o 
   9   7   0        2.39       -0.46      6.94 o 
  10   7   0        0.05        1.42      7.43 o 
  11   7   0        0.31        8.74      5.22 o 
  12   7   0        0.68       -5.82      5.47 o 
   0   8   0      195.01      188.55      7.65 o 
   1   8   0      188.67      204.95      7.31 o 
   2   8   0       34.67       39.50      3.97 o 
   3   8   0      262.35      260.19     12.29 o 
   4   8   0       52.88       57.24      5.89 o 
   5   8   0       73.49       50.58      6.04 o 
   6   8   0      349.29      309.72     15.41 o 
   7   8   0       47.84       47.02      8.03 o 
   8   8   0      104.81      107.11      8.92 o 
   9   8   0        5.47       14.57      5.92 o 
  10   8   0        6.04        0.79     13.38 o 
  11   8   0        4.37        6.94      7.01 o 
  12   8   0        0.31       -8.92      7.93 o 
   1   9   0        5.30        0.41      3.34 o 
   2   9   0        5.35        3.07      3.59 o 
   3   9   0       24.74       22.51      4.93 o 
   4   9   0        5.46        0.66      3.43 o 
   5   9   0        1.33        2.24      3.78 o 
   6   9   0      130.71      144.80     12.25 o 
   7   9   0        2.44        8.42      5.60 o 
   8   9   0       16.01       19.32      7.01 o 
   9   9   0        8.34        7.40      5.92 o 
  10   9   0        0.89       -7.83      5.22 o 
  11   9   0       23.68       13.87      9.91 o 
   0  10   0        2.08        7.93      8.92 o 
   1  10   0        2.17       -2.35      2.97 o 
   2  10   0       12.21       15.16      5.08 o 
   3  10   0        7.05        0.66      4.00 o 
   4  10   0       11.64        9.12      9.76 o 
   5  10   0       25.09       25.77      6.54 o 
   6  10   0        0.38       -3.82      4.76 o 
   7  10   0        0.34        8.37      9.41 o 
   8  10   0        0.24        0.77     15.36 o 
   9  10   0        0.31       11.39      5.60 o 
  10  10   0        0.66       28.73     10.90 o 
   1  11   0       16.11       17.83      7.71 o 
   2  11   0        1.87        5.17      6.19 o 
   3  11   0        2.01       -1.94      5.38 o 
   4  11   0       19.86       17.99      6.08 o 
   5  11   0       70.80       59.78      8.11 o 
   6  11   0        0.84        1.49      6.44 o 
   7  11   0        9.36        8.07      7.33 o 
   8  11   0        2.24        1.98      6.31 o 
   0  12   0       56.02       80.25     16.84 o 
   1  12   0        1.86        4.17      6.63 o 
   2  12   0        3.41       11.98      7.33 o 
   3  12   0       24.66       40.03     10.40 o 
   4  12   0       74.89       69.65     10.44 o 
   5  12   0        0.62       -2.05      5.51 o 
   6  12   0        3.69        6.85      7.61 o 
   7  12   0        3.52       16.39     11.39 o 
   1  13   0        6.18       15.27      8.32 o 
   2  13   0       23.36        2.97      7.71 o 
   3  13   0        1.54       -7.93      7.01 o 
   4  13   0        9.76       17.80     16.35 o 
 -13   0   1      118.63      143.67     15.85 o 
 -11   0   1      157.63      161.34     10.14 o 
  -9   0   1      111.09      101.62      7.71 o 
  -7   0   1      539.68      527.47     14.71 o 
  -5   0   1      136.96      120.38      5.60 o 
  -3   0   1      154.06      159.88      6.94 o 
  -1   0   1       45.46       46.57      1.98 o 
   1   0   1       86.68       95.12      2.97 o 
   3   0   1     2421.34     2370.42     47.06 o 
   5   0   1       35.92       44.86      3.81 o 
   7   0   1       72.99       85.71      6.31 o 
   9   0   1      349.75      315.41     12.25 o 
  11   0   1       74.00       85.64      8.92 o 
  13   0   1        1.29       -0.99      5.94 o 
 -14   1   1       10.77       11.58      5.38 o 
 -13   1   1      155.80      166.40     10.06 o 
 -12   1   1       92.96      108.11      8.01 o 
 -11   1   1        4.09        3.66      3.19 o 
 -10   1   1        4.28       -3.09      2.32 o 
  -9   1   1       28.75       35.68      3.69 o 
  -8   1   1       81.03       72.80      4.57 o 
  -7   1   1      327.22      307.96      7.67 o 
  -6   1   1        3.19       12.63      2.08 o 
  -5   1   1       79.44       72.87      3.71 o 
  -4   1   1      181.01      145.83      4.07 o 
  -3   1   1     2327.32     2254.46     22.02 o 
  -2   1   1      121.59      110.55      3.21 o 
  -1   1   1     4073.36     3841.53    116.42 o 
   0   1   1      161.55      152.59      2.62 o 
   1   1   1    19753.59    17898.71    288.32 o 
   2   1   1       51.54       37.96      1.86 o 
   3   1   1        4.07        6.13      0.99 o 
   4   1   1      856.36      883.56     13.87 o 
   5   1   1     2463.32     2351.25     27.54 o 
   6   1   1       35.42       29.16      2.82 o 
   7   1   1      860.41      890.82     13.99 o 
   8   1   1      339.72      347.86      8.77 o 
   9   1   1       41.88       39.15      3.96 o 
  10   1   1      125.46      129.14      6.41 o 
  11   1   1       19.60       26.34      4.75 o 
  12   1   1      292.50      305.65     12.14 o 
  13   1   1       77.95       78.32      7.80 o 
  14   1   1        3.90        9.96      8.42 o 
 -14   2   1        1.26        6.94      7.94 o 
 -13   2   1        9.96        3.62      4.67 o 
 -12   2   1        1.62       -2.44      5.50 o 
 -11   2   1       26.20       35.42      7.88 o 
 -10   2   1        0.04        0.72      2.69 o 
  -9   2   1       18.34       23.22      3.52 o 
  -8   2   1      184.29      188.55      6.55 o 
  -7   2   1      698.20      694.35     10.14 o 
  -6   2   1      208.39      190.07      5.04 o 
  -5   2   1       34.16       43.38      2.51 o 
  -4   2   1      421.32      433.78      6.64 o 
  -3   2   1      618.53      593.00     10.44 o 
  -2   2   1     3634.69     3357.63     34.88 o 
  -1   2   1      199.57      191.97      5.22 o 
   0   2   1     1586.84     1455.87     16.35 o 
   1   2   1     1721.00     1594.45     17.68 o 
   2   2   1     2565.78     2506.34     26.80 o 
   3   2   1      147.18      155.97      3.72 o 
   4   2   1      373.94      344.41      6.28 o 
   5   2   1       17.08       17.95      1.64 o 
   6   2   1      143.52      145.92      4.18 o 
   7   2   1      335.05      337.58      6.77 o 
   8   2   1        9.34       13.86      3.15 o 
   9   2   1       31.57       35.24      3.99 o 
  10   2   1       81.01       84.74      7.12 o 
  11   2   1        6.05        5.60      7.09 o 
  12   2   1      105.41      117.45      9.68 o 
  13   2   1       34.93       34.52      5.88 o 
  14   2   1       19.74       19.02      5.16 o 
 -14   3   1        0.39        4.20      6.13 o 
 -13   3   1        0.01        2.93      4.30 o 
 -12   3   1       35.05       31.97      5.66 o 
 -11   3   1        7.30        5.70      4.03 o 
 -10   3   1      135.35      141.24      8.38 o 
  -9   3   1       14.70       21.45      3.57 o 
  -8   3   1      250.46      237.97      7.77 o 
  -7   3   1       11.02        5.99      1.92 o 
  -6   3   1       88.65       73.32      3.02 o 
  -5   3   1      508.29      624.65      8.91 o 
  -4   3   1      933.61     1019.90     12.90 o 
  -3   3   1     4831.81     4563.60     41.08 o 
  -2   3   1     6926.46     6602.46     75.97 o 
  -1   3   1     1550.65     1519.74     18.47 o 
   0   3   1     1203.36     1124.41     14.44 o 
   1   3   1     4637.72     4368.15     37.38 o 
   2   3   1       96.58       96.15      3.44 o 
   3   3   1      833.11      790.49     13.80 o 
   4   3   1     1295.50     1215.97     23.52 o 
   5   3   1       71.78       66.34      3.02 o 
   6   3   1      119.25      119.27      4.06 o 
   7   3   1      300.32      283.04      6.57 o 
   8   3   1       17.01       22.88      3.19 o 
   9   3   1      318.24      370.62     11.99 o 
  10   3   1      345.80      351.55     19.81 o 
  11   3   1       57.39       57.54      6.82 o 
  12   3   1        4.76        5.43      4.17 o 
  13   3   1        5.73        7.76      4.50 o 
  14   3   1        0.01        0.22      4.40 o 
 -14   4   1        1.52       -0.50      5.94 o 
 -13   4   1        2.38        4.76      4.95 o 
 -12   4   1        0.69       -6.32      4.76 o 
 -11   4   1      354.93      349.97     13.20 o 
 -10   4   1       40.01       42.36      5.66 o 
  -9   4   1       28.29       41.13      6.63 o 
  -8   4   1      524.81      492.08     17.83 o 
  -7   4   1      245.90      250.24      7.40 o 
  -6   4   1      138.57      142.43      4.98 o 
  -5   4   1      154.47      162.43      5.11 o 
  -4   4   1        6.17        0.66      1.30 o 
  -3   4   1     2778.17     3098.94     27.11 o 
  -2   4   1       41.53       58.96      2.91 o 
  -1   4   1        6.56        4.95      1.00 o 
   0   4   1      725.45      755.32     10.72 o 
   1   4   1     1937.55     1888.31     17.53 o 
   2   4   1     1711.56     1819.42     26.64 o 
   3   4   1     2679.26     2976.14     40.35 o 
   4   4   1      320.43      351.75     11.45 o 
   5   4   1      222.60      263.58      6.95 o 
   6   4   1       35.35       31.85      2.57 o 
   7   4   1       34.67       22.63      3.92 o 
   8   4   1       98.54      115.06      9.81 o 
   9   4   1        8.76        1.73      3.59 o 
  10   4   1       14.69       15.36      6.65 o 
  11   4   1        7.55       -0.78      4.02 o 
  12   4   1       21.32       21.29      5.66 o 
  13   4   1        5.63       10.81      4.67 o 
  14   4   1        0.00       -5.56      3.73 o 
 -13   5   1        3.04        8.59      5.85 o 
 -12   5   1       22.10        7.74     13.38 o 
 -11   5   1      114.78      110.77     10.90 o 
 -10   5   1       59.43       67.58      9.03 o 
  -9   5   1      481.22      497.18     29.72 o 
  -8   5   1      316.74      331.86     28.24 o 
  -7   5   1       27.83       27.29      4.36 o 
  -6   5   1      137.45      157.11      5.53 o 
  -5   5   1       10.84       10.06      3.00 o 
  -4   5   1      246.27      261.37      6.85 o 
  -3   5   1     3140.45     3255.59     33.31 o 
  -2   5   1     3441.44     3416.86     34.46 o 
  -1   5   1      440.43      426.19      7.07 o 
   0   5   1     2462.73     2399.68     25.77 o 
   1   5   1       29.91       31.62      2.77 o 
   2   5   1      427.02      396.80      9.15 o 
   3   5   1      825.61      894.34     12.77 o 
   4   5   1      526.71      582.16     10.01 o 
   5   5   1      450.23      435.85      8.70 o 
   6   5   1       60.92       52.02      4.79 o 
   7   5   1      174.33      165.49     15.17 o 
   8   5   1      608.52      602.83     28.73 o 
   9   5   1        4.91        9.35      8.42 o 
  10   5   1       14.33       18.42      5.92 o 
  11   5   1        6.44       -3.05      4.20 o 
  12   5   1       47.08       58.25      9.44 o 
  13   5   1        3.79       -2.60      5.10 o 
 -13   6   1        0.06       10.90      8.92 o 
 -12   6   1        3.73       -2.97      4.76 o 
 -11   6   1       21.31        6.08      5.22 o 
 -10   6   1        8.75       -2.06      4.51 o 
  -9   6   1        6.61        4.89      5.22 o 
  -8   6   1        5.71        4.82      4.17 o 
  -7   6   1       49.95       51.04      5.72 o 
  -6   6   1      188.30      183.30      9.11 o 
  -5   6   1        1.54        0.73      2.57 o 
  -4   6   1       20.18       14.68      2.40 o 
  -3   6   1      148.38      165.07      5.74 o 
  -2   6   1      159.63      172.43      6.58 o 
  -1   6   1     1062.90     1084.13     13.53 o 
   0   6   1      819.63      888.13     13.84 o 
   1   6   1       20.56       23.10      3.24 o 
   2   6   1      584.64      588.75     10.77 o 
   3   6   1       49.31       50.01      3.36 o 
   4   6   1       27.33       23.94      4.00 o 
   5   6   1       31.17       30.80      5.58 o 
   6   6   1      526.98      489.91     13.24 o 
   7   6   1      256.59      260.85     12.95 o 
   8   6   1      528.43      531.82     22.24 o 
   9   6   1      176.19      158.96     12.25 o 
  10   6   1       12.49       11.07     12.88 o 
  11   6   1        2.86        4.71      5.47 o 
  12   6   1        1.26       -0.06      5.47 o 
  13   6   1       11.25       13.87      7.93 o 
 -12   7   1        0.09       11.04      6.75 o 
 -11   7   1       10.62        3.67     13.38 o 
 -10   7   1        7.54        7.60      5.22 o 
  -9   7   1       16.55        8.74      5.92 o 
  -8   7   1        0.62        8.92      4.58 o 
  -7   7   1        6.58       -1.49      4.20 o 
  -6   7   1        6.62        4.95      6.94 o 
  -5   7   1        0.28        0.15      3.23 o 
  -4   7   1       12.02        5.26      3.21 o 
  -3   7   1      116.10      113.14      5.33 o 
  -2   7   1       24.86       20.19      3.01 o 
  -1   7   1       18.19       16.99      2.31 o 
   0   7   1      761.11      701.11     11.53 o 
   1   7   1     1152.65     1248.68     15.53 o 
   2   7   1       16.84       10.15      2.32 o 
   3   7   1      388.14      428.41     12.39 o 
   4   7   1      213.23      212.60      9.12 o 
   5   7   1        6.93        9.12      3.59 o 
   6   7   1       38.92       32.75      5.08 o 
   7   7   1       26.66       16.84      5.92 o 
   8   7   1      213.42      239.77     14.25 o 
   9   7   1       17.13        9.41      5.60 o 
  10   7   1        0.14        3.90      6.44 o 
  11   7   1        3.81        2.97      5.60 o 
  12   7   1        0.54        0.77      5.85 o 
 -12   8   1        0.18       -0.99      7.93 o 
 -11   8   1        0.23        1.49      5.47 o 
 -10   8   1        0.43        5.94      7.43 o 
  -9   8   1      104.69       78.56     12.88 o 
  -8   8   1       14.89       12.71      5.41 o 
  -7   8   1      392.21      396.19     17.85 o 
  -6   8   1        3.47        5.81      5.22 o 
  -5   8   1        6.16        6.67      3.71 o 
  -4   8   1        0.38        4.33      3.21 o 
  -3   8   1      143.98      151.60      8.29 o 
  -2   8   1      102.15      105.07      5.84 o 
  -1   8   1       35.47       38.65      3.32 o 
   0   8   1      265.29      285.84      7.43 o 
   1   8   1       23.12       27.22      2.93 o 
   2   8   1        1.14       -0.27      2.75 o 
   3   8   1       52.18       58.27      5.89 o 
   4   8   1       70.34       73.60      6.66 o 
   5   8   1      244.47      209.07      9.90 o 
   6   8   1        1.02        2.38      4.34 o 
   7   8   1        1.35        5.94      6.94 o 
   8   8   1        0.00       -5.25      5.44 o 
   9   8   1        0.05        5.68      5.22 o 
  10   8   1        0.03        5.02      5.47 o 
  11   8   1        3.77        2.62      5.92 o 
 -11   9   1        2.11        9.91      8.92 o 
 -10   9   1        5.09        0.87      8.92 o 
  -9   9   1       16.78       14.18      7.43 o 
  -8   9   1       74.33       71.48     17.83 o 
  -7   9   1        8.55       16.84      6.31 o 
  -6   9   1      136.91      141.80     12.38 o 
  -5   9   1      106.09       98.65      8.19 o 
  -4   9   1        0.95       -4.29      2.86 o 
  -3   9   1       78.59       85.58      7.39 o 
  -2   9   1      146.32      139.41      8.29 o 
  -1   9   1        5.02       10.33      3.36 o 
   0   9   1       24.50       30.72      3.07 o 
   1   9   1       14.32       13.18      4.08 o 
   2   9   1       13.51        8.84      4.30 o 
   3   9   1      122.06      126.51      8.54 o 
   4   9   1       79.02       74.18     11.41 o 
   5   9   1        0.01        1.36      3.78 o 
   6   9   1      179.51      161.79     12.88 o 
   7   9   1        0.02        1.06      5.22 o 
   8   9   1        0.56       -1.36      5.47 o 
   9   9   1        1.36       11.02      5.92 o 
  10   9   1        0.27       -0.40      4.95 o 
  11   9   1        0.19        3.96      8.92 o 
 -10  10   1        3.71       18.83      9.91 o 
  -9  10   1        2.76       -1.63     14.86 o 
  -8  10   1        0.41        3.30      6.19 o 
  -7  10   1        0.11        2.74      5.92 o 
  -6  10   1        0.35       -0.59      5.22 o 
  -5  10   1        3.36        5.41      4.75 o 
  -4  10   1       37.31       46.60      6.61 o 
  -3  10   1       33.34       28.43      5.72 o 
  -2  10   1       47.36       45.86      7.07 o 
  -1  10   1        0.26       -6.77      4.51 o 
   0  10   1       36.31       30.50      8.03 o 
   1  10   1      132.40      154.27      8.58 o 
   2  10   1      145.40      158.68     10.03 o 
   3  10   1        1.13       -0.99      4.67 o 
   4  10   1      126.98      128.17      9.33 o 
   5  10   1        5.02       -2.83      5.41 o 
   6  10   1       24.57       19.77      7.33 o 
   7  10   1       44.23       31.02      8.03 o 
   8  10   1        1.71       -5.48      5.92 o 
   9  10   1       14.25       34.22      8.41 o 
  10  10   1        1.94       22.79      9.91 o 
  -8  11   1        1.79        1.21      6.19 o 
  -7  11   1        9.55       10.40      7.01 o 
  -6  11   1        0.92        1.78     11.89 o 
  -5  11   1       45.95       64.44     10.97 o 
  -4  11   1       25.00       25.82      6.47 o 
  -3  11   1       64.72       58.79      7.39 o 
  -2  11   1       16.07        1.98      7.93 o 
  -1  11   1        1.65       -5.94     10.90 o 
   0  11   1       60.81       69.33     10.84 o 
   1  11   1       83.36       88.38     16.84 o 
   2  11   1      103.30      103.99      7.44 o 
   3  11   1       31.98       29.23      6.55 o 
   4  11   1      141.97      144.58     16.80 o 
   5  11   1       24.17       29.40      6.66 o 
   6  11   1       14.88       20.81      9.91 o 
   7  11   1        9.66       13.21      7.33 o 
   8  11   1        3.11       -3.29      6.63 o 
  -7  12   1        1.06       14.73      7.85 o 
  -6  12   1       17.01       24.14      9.41 o 
  -5  12   1        3.05        5.84      5.83 o 
  -4  12   1       91.12       88.16     12.61 o 
  -3  12   1      122.94      134.78     24.27 o 
  -2  12   1        0.41       -0.94      6.44 o 
  -1  12   1       25.54       18.41     19.82 o 
   0  12   1       14.77       12.46      8.92 o 
   1  12   1       36.65       39.16      9.44 o 
   2  12   1        1.48        0.31      6.63 o 
   3  12   1       58.63       62.44     11.21 o 
   4  12   1        0.01       -4.19      5.08 o 
   5  12   1       42.90       55.22      8.34 o 
   6  12   1        9.05       10.54      7.61 o 
   7  12   1       22.50       46.18     10.51 o 
  -4  13   1        2.88        2.48      7.71 o 
  -3  13   1       12.98       12.18      8.32 o 
  -2  13   1        1.67        1.71     17.83 o 
  -1  13   1        0.66        5.71     14.37 o 
   0  13   1        3.32       -3.47      7.01 o 
   1  13   1       10.43       11.42      8.03 o 
   2  13   1        2.43        1.98      7.71 o 
   3  13   1        9.99        8.40      8.03 o 
   4  13   1       21.20       25.72      9.44 o 
 -14   0   2       75.54       80.25     13.87 o 
 -12   0   2       51.54       60.60      8.32 o 
 -10   0   2        1.92        2.16      3.81 o 
  -8   0   2        9.76       14.89      3.50 o 
  -6   0   2      442.92      470.84     12.61 o 
  -4   0   2      247.39      221.17      7.33 o 
  -2   0   2      179.87      226.89      7.93 o 
   0   0   2     9764.31     9146.03    151.59 o 
   2   0   2     3984.33     3620.36     62.42 o 
   4   0   2      385.44      386.42      9.81 o 
   6   0   2     3212.51     3357.53     63.91 o 
   8   0   2      356.31      326.86     11.91 o 
  10   0   2       18.48       12.72      6.94 o 
  12   0   2       21.64       25.76      8.92 o 
  14   0   2       71.24       46.57     11.89 o 
 -14   1   2       25.24       39.79      6.66 o 
 -13   1   2        2.22       -4.87      8.15 o 
 -12   1   2       11.25       20.07      4.07 o 
 -11   1   2       68.38       75.21      5.78 o 
 -10   1   2        0.22       -3.28      2.19 o 
  -9   1   2      134.87      126.34      6.06 o 
  -8   1   2       29.11       26.79      3.32 o 
  -7   1   2       77.07       86.97      5.01 o 
  -6   1   2       80.55       80.08      4.43 o 
  -5   1   2      210.42      202.87      5.31 o 
  -4   1   2       56.20       62.45      4.15 o 
  -3   1   2    54882.71    47838.71    639.16 o 
  -2   1   2       14.47       17.09      1.46 o 
  -1   1   2       35.40       55.00      2.38 o 
   0   1   2      879.99      792.08      9.12 o 
   1   1   2    21880.75    18355.46    296.25 o 
   2   1   2      339.03      339.71      4.83 o 
   3   1   2      310.51      310.67      5.33 o 
   4   1   2      506.37      498.57      7.44 o 
   5   1   2      415.02      401.18      6.43 o 
   6   1   2      609.05      570.44      8.50 o 
   7   1   2        2.49        5.54      1.40 o 
   8   1   2        2.33        4.06      2.26 o 
   9   1   2       36.60       39.30      3.92 o 
  10   1   2      251.84      253.60      8.64 o 
  11   1   2       93.94       88.60      9.01 o 
  12   1   2       63.24       60.12      6.66 o 
  13   1   2       47.91       58.61      8.41 o 
  14   1   2        2.18        0.50      6.44 o 
 -14   2   2        2.45        2.45      4.31 o 
 -13   2   2       15.46        7.93      7.47 o 
 -12   2   2       67.68       81.89      8.09 o 
 -11   2   2       33.33       32.20      4.57 o 
 -10   2   2       28.09       29.99      5.86 o 
  -9   2   2        2.37        2.25      2.69 o 
  -8   2   2      161.84      168.74      6.55 o 
  -7   2   2        0.05       -0.14      1.68 o 
  -6   2   2       33.63       37.61      2.57 o 
  -5   2   2        3.14        1.98      1.09 o 
  -4   2   2      123.97      140.54      3.64 o 
  -3   2   2      278.13      282.43     13.87 o 
  -2   2   2    10532.69    10126.98    150.11 o 
  -1   2   2      211.44      194.49      5.77 o 
   0   2   2     1939.62     2001.10     24.45 o 
   1   2   2      501.48      497.05     11.29 o 
   2   2   2     1955.54     1975.83     26.51 o 
   3   2   2     2460.32     2336.54     29.46 o 
   4   2   2       17.90       26.12      1.76 o 
   5   2   2       90.20       90.62      3.15 o 
   6   2   2       25.19       21.18      2.05 o 
   7   2   2      622.64      656.13     12.41 o 
   8   2   2      510.72      544.08     11.73 o 
   9   2   2      739.17      722.02     19.31 o 
  10   2   2      124.88      138.57      8.34 o 
  11   2   2       65.22       66.88     12.49 o 
  12   2   2       69.73       75.18      7.39 o 
  13   2   2       95.97       96.51      8.38 o 
  14   2   2        0.05        3.79      5.68 o 
 -14   3   2       13.50       21.19      5.98 o 
 -13   3   2       13.12       21.97      5.32 o 
 -12   3   2        0.43       -3.71      3.43 o 
 -11   3   2       15.95       14.58      6.84 o 
 -10   3   2       44.90       54.52      7.71 o 
  -9   3   2      232.15      220.37      8.00 o 
  -8   3   2       85.21       87.15      6.72 o 
  -7   3   2      299.75      278.98      6.72 o 
  -6   3   2     2412.64     2548.98     25.16 o 
  -5   3   2     4205.11     4315.22     61.42 o 
  -4   3   2       41.53       41.43      2.69 o 
  -3   3   2       59.09       55.53      2.77 o 
  -2   3   2      269.22      274.95      6.24 o 
  -1   3   2     1294.38     1291.33     30.20 o 
   0   3   2     4608.26     4451.58     38.69 o 
   1   3   2     1821.40     1719.59     20.23 o 
   2   3   2     1239.17     1187.13     14.99 o 
   3   3   2      841.90      958.07     13.54 o 
   4   3   2       23.12       16.97      2.04 o 
   5   3   2     1015.79      878.73     11.27 o 
   6   3   2      256.17      260.27      8.65 o 
   7   3   2       11.59       13.54      2.23 o 
   8   3   2       50.30       45.59      7.71 o 
   9   3   2       15.47       11.03      4.24 o 
  10   3   2        4.66        3.37      3.59 o 
  11   3   2      216.99      225.54     13.93 o 
  12   3   2       14.97       18.46      7.15 o 
  13   3   2       34.47       33.74      8.89 o 
  14   3   2        0.05        5.37      4.62 o 
 -14   4   2        1.29        3.47     10.40 o 
 -13   4   2       15.07       10.95      6.41 o 
 -12   4   2       17.80       13.54      6.19 o 
 -11   4   2      243.60      272.04     14.95 o 
 -10   4   2      389.02      457.70     18.56 o 
  -9   4   2       40.56       36.67     10.90 o 
  -8   4   2      135.15      129.15      8.26 o 
  -7   4   2        2.23        0.45      2.14 o 
  -6   4   2       71.64       85.43      4.38 o 
  -5   4   2      190.54      187.82      5.36 o 
  -4   4   2     1451.63     1583.56     18.98 o 
  -3   4   2      117.32      105.03      4.19 o 
  -2   4   2     2093.18     2240.81     23.75 o 
  -1   4   2     1243.72     1274.35     17.71 o 
   0   4   2     1660.85     1586.93     17.39 o 
   1   4   2      412.87      388.87      8.06 o 
   2   4   2     1288.92     1328.02     19.93 o 
   3   4   2        0.84       -0.20      1.21 o 
   4   4   2       40.28       38.31      4.13 o 
   5   4   2      375.34      390.48      8.63 o 
   6   4   2        8.64        9.58      2.12 o 
   7   4   2        5.42        5.25      2.97 o 
   8   4   2      118.45      110.74     11.96 o 
   9   4   2      172.05      169.65      9.76 o 
  10   4   2        1.38        2.17      5.18 o 
  11   4   2        4.12        0.36      4.82 o 
  12   4   2        0.13       -5.25      3.50 o 
  13   4   2       25.38       26.10      5.72 o 
  14   4   2       14.43        9.10      5.20 o 
 -13   5   2        0.14        2.27      5.68 o 
 -12   5   2        0.07        2.18      5.22 o 
 -11   5   2        6.74        1.98      4.76 o 
 -10   5   2       33.10       21.58      6.44 o 
  -9   5   2       48.95       48.07      7.71 o 
  -8   5   2        9.06        9.91      4.90 o 
  -7   5   2      201.33      187.42     10.24 o 
  -6   5   2       29.21       27.98      3.59 o 
  -5   5   2        2.87        2.97      2.29 o 
  -4   5   2       98.94      104.96      3.98 o 
  -3   5   2      779.10     1007.02     14.64 o 
  -2   5   2      956.58     1049.01     14.68 o 
  -1   5   2      792.21      765.04     10.37 o 
   0   5   2      658.10      625.73      9.07 o 
   1   5   2      117.59      118.18      4.67 o 
   2   5   2        1.65        3.11      1.67 o 
   3   5   2     1100.57     1185.97     17.30 o 
   4   5   2      126.76      167.39      5.43 o 
   5   5   2        6.28        6.94      7.43 o 
   6   5   2       35.33       37.67      4.43 o 
   7   5   2       80.86       66.27      6.08 o 
   8   5   2      249.61      240.57     12.42 o 
   9   5   2        0.74        0.50      4.20 o 
  10   5   2       12.41        6.94      8.92 o 
  11   5   2       11.08        6.76      5.68 o 
  12   5   2        4.42        3.72      5.10 o 
  13   5   2        8.64       10.85      8.42 o 
 -13   6   2        0.18        4.95      6.94 o 
 -12   6   2        1.51       -7.13      4.76 o 
 -11   6   2        0.10       -1.75      4.51 o 
 -10   6   2        1.66       -3.81      7.93 o 
  -9   6   2        9.60        1.85      5.22 o 
  -8   6   2       42.62       48.70      9.91 o 
  -7   6   2       56.33       47.07      5.72 o 
  -6   6   2        0.19       -1.49      2.80 o 
  -5   6   2      299.88      337.20      8.54 o 
  -4   6   2       75.44       73.76      4.29 o 
  -3   6   2      283.54      333.76      8.33 o 
  -2   6   2        2.45        2.29      1.89 o 
  -1   6   2       35.80       32.49      2.68 o 
   0   6   2      142.18      157.65      4.94 o 
   1   6   2      353.66      414.80      8.87 o 
   2   6   2      172.05      191.79      5.79 o 
   3   6   2        3.06        5.13      1.58 o 
   4   6   2      288.93      285.87     11.80 o 
   5   6   2     2911.61     2946.46     39.19 o 
   6   6   2      223.13      185.90      8.72 o 
   7   6   2        4.44       15.08      4.17 o 
   8   6   2      297.45      326.64     12.33 o 
   9   6   2      531.82      531.10     20.98 o 
  10   6   2       31.39       36.87      7.61 o 
  11   6   2        3.39       11.58      5.47 o 
  12   6   2        6.11       -3.17      4.95 o 
  13   6   2        0.30        0.99      6.94 o 
 -12   7   2        0.06       -2.97      5.10 o 
 -11   7   2        0.15        0.73      5.22 o 
 -10   7   2       14.18       16.07      6.19 o 
  -9   7   2       14.03        5.76      5.47 o 
  -8   7   2      335.97      340.55     17.92 o 
  -7   7   2        6.54        1.49      4.20 o 
  -6   7   2        2.06        5.94      5.94 o 
  -5   7   2       56.55       64.59      5.83 o 
  -4   7   2        5.91        1.27      2.19 o 
  -3   7   2      237.19      256.96      7.94 o 
  -2   7   2       88.24       97.41      5.11 o 
  -1   7   2      622.14      663.53     11.62 o 
   0   7   2       18.29       21.77      2.61 o 
   1   7   2      603.60      638.49     10.28 o 
   2   7   2       51.86       44.30      5.21 o 
   3   7   2      278.10      296.30     10.26 o 
   4   7   2       72.44       68.71      6.08 o 
   5   7   2      137.15      141.96      7.97 o 
   6   7   2       57.20       77.09      6.66 o 
   7   7   2      232.37      222.73     12.55 o 
   8   7   2      120.32      129.03      8.87 o 
   9   7   2       30.85        4.95      7.43 o 
  10   7   2        0.65        4.46      6.44 o 
  11   7   2        6.34        8.80      5.92 o 
  12   7   2        1.73        0.76      5.68 o 
 -12   8   2        0.13       -5.94      6.94 o 
 -11   8   2       33.55       28.95      7.85 o 
 -10   8   2        2.29       -0.50      4.90 o 
  -9   8   2       34.24       43.03      8.03 o 
  -8   8   2       61.55       45.95      6.66 o 
  -7   8   2        4.72        7.74      5.47 o 
  -6   8   2      261.45      279.43     16.84 o 
  -5   8   2       19.56       31.18      5.15 o 
  -4   8   2       23.94        9.65      3.78 o 
  -3   8   2      116.63      117.66      7.77 o 
  -2   8   2       12.70       10.09      2.91 o 
  -1   8   2       13.98       14.41      2.97 o 
   0   8   2      104.20      103.70      5.22 o 
   1   8   2      236.05      240.15      9.15 o 
   2   8   2       15.76       17.62      4.17 o 
   3   8   2       37.19       34.06      5.46 o 
   4   8   2      181.77      196.89      9.49 o 
   5   8   2        6.64        3.67      3.49 o 
   6   8   2       12.27       -1.83      3.34 o 
   7   8   2       41.87       27.55      7.33 o 
   8   8   2       12.61        7.96      5.83 o 
   9   8   2        0.04       -4.19      4.51 o 
  10   8   2        0.50        7.52      5.92 o 
  11   8   2        8.19       12.97      7.33 o 
 -11   9   2        1.42       16.84     10.90 o 
 -10   9   2        6.30        6.59      5.94 o 
  -9   9   2       16.48       22.84      9.41 o 
  -8   9   2       20.95       21.30      7.71 o 
  -7   9   2        2.38        6.87      5.47 o 
  -6   9   2       87.57       91.05     10.14 o 
  -5   9   2        1.12       -2.76      4.15 o 
  -4   9   2       91.31       84.43      7.39 o 
  -3   9   2        2.83        0.15      3.59 o 
  -2   9   2       16.73       11.00      6.10 o 
  -1   9   2      145.07      146.15      7.05 o 
   0   9   2       32.01       28.18      4.10 o 
   1   9   2       15.04       15.87      3.67 o 
   2   9   2       30.96       34.14     10.61 o 
   3   9   2       85.66       64.95      8.51 o 
   4   9   2        3.54       -2.39      3.49 o 
   5   9   2       51.27       43.33      6.08 o 
   6   9   2      185.54      181.52     20.81 o 
   7   9   2       20.52       17.69      6.90 o 
   8   9   2        5.47        0.00      5.60 o 
   9   9   2        0.00       -1.49      5.60 o 
  10   9   2        0.00       -0.99      4.95 o 
  11   9   2        6.20        2.97      8.92 o 
 -10  10   2        7.65       41.61     13.87 o 
  -9  10   2       16.70       34.66      8.03 o 
  -8  10   2        5.50       -6.94      4.90 o 
  -7  10   2        0.15       -8.92      5.94 o 
  -6  10   2        4.05       10.40      6.31 o 
  -5  10   2        2.39       -0.28      4.74 o 
  -4  10   2        5.14        4.31      4.17 o 
  -3  10   2        3.60        8.54      4.50 o 
  -2  10   2       12.16       11.37      5.02 o 
  -1  10   2       16.79       11.63      6.63 o 
   0  10   2       11.19        9.04      3.72 o 
   1  10   2      108.60      109.70      7.11 o 
   2  10   2      134.74      134.03      9.29 o 
   3  10   2        0.67       -3.47      4.55 o 
   4  10   2        7.38       12.67      6.12 o 
   5  10   2        2.46       -4.05      4.17 o 
   6  10   2       68.21       59.93     14.86 o 
   7  10   2        7.60        1.49      6.44 o 
   8  10   2        3.43       14.24      6.63 o 
   9  10   2        0.42       11.00      7.43 o 
  10  10   2        0.23       11.89      8.92 o 
  -8  11   2        5.99        4.76      6.90 o 
  -7  11   2       17.98       11.89      7.61 o 
  -6  11   2       12.00       17.58      8.03 o 
  -5  11   2        0.39       -4.95      4.75 o 
  -4  11   2        2.33        5.41      5.08 o 
  -3  11   2       21.20       14.76      6.94 o 
  -2  11   2        0.62       -4.49      5.22 o 
  -1  11   2       27.32       10.90      7.01 o 
   0  11   2       90.70       86.14     11.54 o 
   1  11   2      104.63      110.74     12.25 o 
   2  11   2        2.41       10.76      4.19 o 
   3  11   2      101.57      110.30      9.52 o 
   4  11   2        5.92        7.10      8.68 o 
   5  11   2       24.46       33.36      6.86 o 
   6  11   2       38.80       34.59     13.38 o 
   7  11   2        1.89       -2.10     10.40 o 
   8  11   2        5.23        7.93      7.71 o 
  -7  12   2        6.91       14.07     16.35 o 
  -6  12   2       23.11       29.13      8.74 o 
  -5  12   2       18.42       22.87      6.82 o 
  -4  12   2       55.04       69.29     11.54 o 
  -3  12   2       18.23       14.86      8.41 o 
  -2  12   2       11.14        6.94      7.13 o 
  -1  12   2        2.77        6.69      6.90 o 
   0  12   2        0.38        2.97      7.01 o 
   1  12   2        2.95        0.22      6.19 o 
   2  12   2        1.50        3.23      6.63 o 
   3  12   2        6.93        7.59      4.61 o 
   4  12   2        6.37        0.82      5.32 o 
   5  12   2       41.32       41.61      7.72 o 
   6  12   2       16.91       18.78      8.03 o 
   7  12   2        3.23        6.25      8.03 o 
  -4  13   2       10.45        8.50      8.06 o 
  -3  13   2        8.01        0.24      7.33 o 
  -2  13   2       20.01       27.85     12.38 o 
  -1  13   2       14.07       16.01      9.03 o 
   0  13   2        5.58       12.14      8.92 o 
   1  13   2        7.00       -7.93      7.33 o 
   2  13   2        1.75        0.52      7.33 o 
   3  13   2        2.21       -0.42      7.33 o 
   4  13   2        3.92        5.76      7.61 o 
 -13   0   3        0.04       -6.03      4.03 o 
 -11   0   3       68.57       71.73      8.03 o 
  -9   0   3        7.82       11.89      3.81 o 
  -7   0   3      201.53      197.86      8.74 o 
  -5   0   3      105.63       99.16      5.22 o 
  -3   0   3     1124.24     1034.28     16.77 o 
  -1   0   3        4.04        2.97      0.99 o 
   1   0   3      532.76      491.86      8.03 o 
   3   0   3       11.83        7.24      1.56 o 
   5   0   3     5346.78     5541.49     56.63 o 
   7   0   3       56.49       50.04      4.90 o 
   9   0   3       13.39        9.28      3.81 o 
  11   0   3       81.93       95.36      9.91 o 
  13   0   3        0.37        9.91      6.94 o 
 -14   1   3       72.04       66.00      8.11 o 
 -13   1   3       40.76       45.31      6.60 o 
 -12   1   3       10.21        8.29      3.72 o 
 -11   1   3       27.69       32.09      4.32 o 
 -10   1   3       41.58       52.15      4.52 o 
  -9   1   3        0.38        0.50      2.19 o 
  -8   1   3       35.96       41.47      3.96 o 
  -7   1   3        4.65        6.62      2.08 o 
  -6   1   3      111.12       98.83      4.07 o 
  -5   1   3      739.30      774.89     49.22 o 
  -4   1   3      279.22      285.88      6.86 o 
  -3   1   3    66091.83    55675.63    603.53 o 
  -2   1   3       54.60       57.31      3.47 o 
  -1   1   3    10409.15     9780.75    284.36 o 
   0   1   3     1481.25     1465.03     24.77 o 
   1   1   3       35.10       44.98      1.52 o 
   2   1   3     3121.86     3026.59     22.01 o 
   3   1   3     1880.79     1834.12     17.82 o 
   4   1   3      165.68      134.05      3.25 o 
   5   1   3      551.13      608.40      7.29 o 
   6   1   3     1390.38     1493.57     18.54 o 
   7   1   3      521.73      569.92      8.78 o 
   8   1   3      439.23      400.45      9.51 o 
   9   1   3       63.72       59.89      4.57 o 
  10   1   3        2.90       -0.73      2.58 o 
  11   1   3        5.06        2.64      3.58 o 
  12   1   3        0.42       -4.40      3.21 o 
  13   1   3       37.07       41.31      7.33 o 
  14   1   3        9.16       21.35     10.40 o 
 -14   2   3       13.86       11.46      5.70 o 
 -13   2   3        8.44        8.19      4.50 o 
 -12   2   3        2.53       -3.37      4.06 o 
 -11   2   3       12.23       13.69      3.78 o 
 -10   2   3       62.14       55.24      5.08 o 
  -9   2   3        3.18        3.79      2.58 o 
  -8   2   3      354.58      351.61      9.30 o 
  -7   2   3       77.50       97.26      4.78 o 
  -6   2   3      382.36      404.14      7.35 o 
  -5   2   3     2811.68     2800.93     25.72 o 
  -4   2   3     3920.10     3999.64     38.01 o 
  -3   2   3      189.83      201.13      9.91 o 
  -2   2   3   133037.84    96452.91   1204.80 o 
  -1   2   3     2080.26     2124.84     44.74 o 
   0   2   3     5653.61     5297.53     44.36 o 
   1   2   3     3420.37     3191.37     33.52 o 
   2   2   3     2077.01     2009.99     57.47 o 
   3   2   3     8621.50     8201.22     80.54 o 
   4   2   3        0.89        0.93      1.38 o 
   5   2   3       39.95       36.93      2.56 o 
   6   2   3       22.38       19.62      2.00 o 
   7   2   3     1283.05     1365.33     15.96 o 
   8   2   3       66.88       70.94      4.61 o 
   9   2   3      130.09      152.85      7.97 o 
  10   2   3      686.53      709.04     25.60 o 
  11   2   3        2.70       11.39      4.08 o 
  12   2   3      174.78      180.39     10.06 o 
  13   2   3        2.17        6.90      5.15 o 
  14   2   3        4.04        5.94      9.91 o 
 -14   3   3       28.72       23.67      5.66 o 
 -13   3   3        0.60        0.82      4.17 o 
 -12   3   3        5.06        5.94      3.80 o 
 -11   3   3       29.49       21.32      5.15 o 
 -10   3   3      956.89      974.73     17.93 o 
  -9   3   3       11.05        5.70      3.58 o 
  -8   3   3       21.30       33.31      4.29 o 
  -7   3   3       47.85       54.94      3.48 o 
  -6   3   3      852.71      943.83     12.67 o 
  -5   3   3       11.15        8.83      1.92 o 
  -4   3   3       16.06       15.36      2.00 o 
  -3   3   3      911.17     1006.78     17.72 o 
  -2   3   3      786.20      817.65     18.62 o 
  -1   3   3      962.19      923.60     14.20 o 
   0   3   3     2466.84     2438.58     29.17 o 
   1   3   3      240.31      232.35      5.95 o 
   2   3   3      119.97      111.96      7.93 o 
   3   3   3      960.61      989.47     20.31 o 
   4   3   3       66.87       57.57      2.98 o 
   5   3   3      219.15      217.76      5.03 o 
   6   3   3       42.49       45.20      3.31 o 
   7   3   3       48.31       46.10      3.10 o 
   8   3   3       99.86       91.14      6.66 o 
   9   3   3        0.08       -3.06      3.34 o 
  10   3   3      295.46      298.08     11.81 o 
  11   3   3      309.94      330.67     12.93 o 
  12   3   3       84.92       86.51      8.19 o 
  13   3   3        9.01       -5.25      3.50 o 
  14   3   3        0.31        2.19      4.50 o 
 -14   4   3        0.69        2.97      6.94 o 
 -13   4   3       32.46       28.51      7.33 o 
 -12   4   3       25.54       20.76      9.41 o 
 -11   4   3      197.99      220.94     18.33 o 
 -10   4   3       96.76       81.43      9.11 o 
  -9   4   3       23.35       22.03     12.88 o 
  -8   4   3       94.07       86.65      6.41 o 
  -7   4   3       83.27       82.72      5.01 o 
  -6   4   3        6.56        5.21      3.29 o 
  -5   4   3       52.82       56.27      3.57 o 
  -4   4   3      578.83      642.32     10.56 o 
  -3   4   3      160.94      173.10      5.89 o 
  -2   4   3     1688.55     1750.89     22.87 o 
  -1   4   3      124.65      117.90      4.75 o 
   0   4   3        0.94        2.34      1.07 o 
   1   4   3      202.83      184.37      6.32 o 
   2   4   3     1040.70     1065.73     14.66 o 
   3   4   3      186.00      228.29      4.98 o 
   4   4   3       80.07       82.93      3.29 o 
   5   4   3        2.92       12.36      2.46 o 
   6   4   3       20.02        7.85      2.75 o 
   7   4   3       46.20       45.58      4.50 o 
   8   4   3      238.14      236.27      9.69 o 
   9   4   3        0.02       -0.66      3.43 o 
  10   4   3       17.06        7.46      7.83 o 
  11   4   3       10.49       10.93      4.50 o 
  12   4   3       23.81       27.16      5.72 o 
  13   4   3        0.45       -5.60      3.73 o 
 -13   5   3        0.50       -2.77     10.40 o 
 -12   5   3       68.95       61.82      9.44 o 
 -11   5   3       35.96       45.47     14.86 o 
 -10   5   3        5.64        1.98      4.90 o 
  -9   5   3       60.00       60.28      8.03 o 
  -8   5   3       91.29       91.03      8.74 o 
  -7   5   3       45.38       54.97      4.52 o 
  -6   5   3       12.96        3.96      4.20 o 
  -5   5   3      123.78      127.33      5.28 o 
  -4   5   3       52.83       54.56      3.78 o 
  -3   5   3     4875.95     5111.27     48.62 o 
  -2   5   3     1299.94     1408.69     34.98 o 
  -1   5   3      625.41      698.53     13.08 o 
   0   5   3     2157.07     2146.25     31.46 o 
   1   5   3      339.92      330.51      8.13 o 
   2   5   3      847.12      810.58     13.22 o 
   3   5   3      105.47      111.92      6.08 o 
   4   5   3      148.58      143.46      8.41 o 
   5   5   3       11.35       11.48      5.45 o 
   6   5   3      892.11      938.55     25.27 o 
   7   5   3      102.80      110.54      9.21 o 
   8   5   3       13.10        7.34      5.70 o 
   9   5   3      181.03      181.69     12.25 o 
  10   5   3       15.83       10.65      8.92 o 
  11   5   3        2.72        8.92      5.22 o 
  12   5   3        2.88        6.07      5.47 o 
  13   5   3       16.31       19.96      7.33 o 
 -13   6   3        0.13       -8.92      5.94 o 
 -12   6   3        6.28       -1.26      5.22 o 
 -11   6   3        2.62       -1.13      4.76 o 
 -10   6   3        3.49        5.15      5.22 o 
  -9   6   3       16.68        6.94      4.90 o 
  -8   6   3      113.36      121.28     10.51 o 
  -7   6   3        0.77       -4.29      2.86 o 
  -6   6   3       30.59       27.46      4.17 o 
  -5   6   3       19.75       11.89      2.59 o 
  -4   6   3      179.51      158.21      6.02 o 
  -3   6   3       13.65       19.35      2.91 o 
  -2   6   3       83.88       68.01      4.19 o 
  -1   6   3      248.88      256.59      7.12 o 
   0   6   3        5.34        3.54      1.72 o 
   1   6   3     1122.70     1246.19     31.81 o 
   2   6   3      168.51      174.85      6.66 o 
   3   6   3        2.87        1.98      2.97 o 
   4   6   3      834.75      821.65     21.36 o 
   5   6   3       65.91       70.44      7.71 o 
   6   6   3     1410.40     1378.95     38.48 o 
   7   6   3       40.96       44.83      5.51 o 
   8   6   3      236.09      251.18     11.02 o 
   9   6   3       65.81       60.18     14.86 o 
  10   6   3       25.81       14.28      5.92 o 
  11   6   3        1.53       -3.22      5.94 o 
  12   6   3        2.01        3.17      5.22 o 
  13   6   3       20.39       27.74      9.91 o 
 -12   7   3        0.02       -5.82      5.47 o 
 -11   7   3       10.01        8.48     10.90 o 
 -10   7   3        0.00        2.44      7.93 o 
  -9   7   3       15.69       15.85      6.19 o 
  -8   7   3      268.94      249.65     11.41 o 
  -7   7   3       95.79      105.40      9.44 o 
  -6   7   3        0.54       -2.97      3.50 o 
  -5   7   3        2.65       -1.34      3.02 o 
  -4   7   3       26.60       19.48      3.08 o 
  -3   7   3        7.62        2.64      2.19 o 
  -2   7   3       94.19       88.41      5.11 o 
  -1   7   3       14.62       13.27      2.55 o 
   0   7   3      330.04      318.73      7.43 o 
   1   7   3      107.43      100.11      4.98 o 
   2   7   3        1.10       -1.70      2.44 o 
   3   7   3      115.86      100.53      6.66 o 
   4   7   3      260.79      275.70     14.65 o 
   5   7   3        9.48        8.42      3.59 o 
   6   7   3     1244.70     1200.58     26.79 o 
   7   7   3       98.56      109.97     10.40 o 
   8   7   3       15.82       17.08      4.93 o 
   9   7   3        4.67       -0.28      5.45 o 
  10   7   3       33.58       33.43      7.61 o 
  11   7   3        0.55        6.05      6.19 o 
  12   7   3        4.23       -3.61      8.92 o 
 -11   8   3        2.04       -7.83      5.22 o 
 -10   8   3        6.85        6.18      5.92 o 
  -9   8   3      100.28       83.99     10.14 o 
  -8   8   3       12.02       13.21      5.15 o 
  -7   8   3       22.85       16.14      5.92 o 
  -6   8   3        7.25        2.21      4.51 o 
  -5   8   3        6.89        7.87      3.78 o 
  -4   8   3        2.75        2.29      3.34 o 
  -3   8   3       92.91       85.23      5.62 o 
  -2   8   3      332.08      331.81     21.74 o 
  -1   8   3       17.06       10.39      2.82 o 
   0   8   3       43.55       37.96      3.50 o 
   1   8   3        9.53        3.70      4.37 o 
   2   8   3       16.61       29.35      4.75 o 
   3   8   3       33.65       37.67      5.15 o 
   4   8   3      134.94      148.30      8.76 o 
   5   8   3       85.71       88.27      7.23 o 
   6   8   3        4.34       -1.65      4.83 o 
   7   8   3        2.05       -3.12      4.51 o 
   8   8   3        1.21        4.68      8.94 o 
   9   8   3        2.71       13.92      8.42 o 
  10   8   3        1.71        1.98      5.60 o 
  11   8   3       11.54       21.80      8.41 o 
 -11   9   3       17.69       18.83     10.90 o 
 -10   9   3        6.76       -0.16      6.63 o 
  -9   9   3       11.08       11.39      6.31 o 
  -8   9   3        0.60       -2.31      5.22 o 
  -7   9   3        4.07       -0.56      8.42 o 
  -6   9   3       26.13       18.83      6.31 o 
  -5   9   3        8.85       10.78      4.75 o 
  -4   9   3       32.03       22.23      4.75 o 
  -3   9   3       11.98       11.21      4.36 o 
  -2   9   3        0.19       -1.48      3.01 o 
  -1   9   3       20.26       20.03      3.86 o 
   0   9   3       59.12       62.17      5.28 o 
   1   9   3       26.10       21.45      4.02 o 
   2   9   3       68.67       60.19      6.95 o 
   3   9   3        6.94        4.29      4.00 o 
   4   9   3        4.34        1.04      4.66 o 
   5   9   3        3.03        4.80      4.63 o 
   6   9   3       37.40       31.37      5.89 o 
   7   9   3        0.30       10.40      5.60 o 
   8   9   3        0.11      -10.47     10.90 o 
   9   9   3        0.29        1.72      5.22 o 
  10   9   3        0.07        0.50      5.60 o 
  11   9   3        3.39        4.95      8.92 o 
 -10  10   3       17.18       41.61     12.88 o 
  -9  10   3       19.03       20.63      7.61 o 
  -8  10   3        3.82        9.41      6.90 o 
  -7  10   3        1.14       -2.77      6.44 o 
  -6  10   3        0.99        9.91      6.31 o 
  -5  10   3        1.22        1.72      4.17 o 
  -4  10   3        0.49        0.70      5.67 o 
  -3  10   3        6.43        6.69      4.50 o 
  -2  10   3      133.74      147.69     12.55 o 
  -1  10   3      154.78      166.46     21.30 o 
   0  10   3        0.08        1.75      3.27 o 
   1  10   3      529.63      553.35     15.58 o 
   2  10   3      476.34      493.89     13.57 o 
   3  10   3       16.58       10.37      4.75 o 
   4  10   3      123.94      133.99     13.72 o 
   5  10   3       18.54       31.09      7.80 o 
   6  10   3       26.27       13.09      6.63 o 
   7  10   3        1.76       -2.71      5.22 o 
   8  10   3        1.02       -0.64      5.94 o 
   9  10   3        0.05        8.19      6.63 o 
  -8  11   3        8.49       11.08      7.61 o 
  -7  11   3       10.32        4.54      6.63 o 
  -6  11   3        5.47        3.52      6.19 o 
  -5  11   3        0.02       -6.69      4.46 o 
  -4  11   3       36.64       37.28      8.79 o 
  -3  11   3       26.75       28.99      8.03 o 
  -2  11   3       27.27       14.86      7.33 o 
  -1  11   3       20.40       13.64      7.33 o 
   0  11   3       19.09       12.88      7.01 o 
   1  11   3       87.49       80.36      6.81 o 
   2  11   3       34.96       46.65      5.88 o 
   3  11   3        3.19        4.25      4.93 o 
   4  11   3       34.53       27.42      6.61 o 
   5  11   3        2.49        2.39      4.93 o 
   6  11   3        0.48        2.35      6.41 o 
   7  11   3        0.18       -3.96      6.31 o 
   8  11   3        0.48      -13.47     12.88 o 
  -7  12   3        0.50       -1.13      8.92 o 
  -6  12   3        5.07        4.01      6.90 o 
  -5  12   3        2.38       -0.50      7.43 o 
  -4  12   3        1.03       -5.11     12.38 o 
  -3  12   3        1.20       -8.21      5.47 o 
  -2  12   3        5.98        0.99      9.41 o 
  -1  12   3        5.70       -1.72      6.63 o 
   0  12   3       12.87       -5.48      6.44 o 
   1  12   3        1.04        3.96      6.31 o 
   2  12   3        9.39        6.89     11.39 o 
   3  12   3        0.03       -3.96      4.13 o 
   4  12   3        1.58        7.39     10.87 o 
   5  12   3       11.75        6.29      5.89 o 
   6  12   3       26.77       23.18      8.57 o 
   7  12   3        1.83        1.56      6.41 o 
  -4  13   3       16.92       16.84      9.81 o 
  -3  13   3        0.00       -6.05      6.63 o 
  -2  13   3        7.66        0.50      7.71 o 
  -1  13   3       15.26       18.67      9.03 o 
   0  13   3        2.07        0.99      7.71 o 
   1  13   3        0.94       -3.24     17.34 o 
   2  13   3        0.01       -0.99      7.13 o 
   3  13   3        5.17        7.62      8.03 o 
   4  13   3        0.96       -1.79      7.33 o 
 -14   0   4       20.78       19.37      9.41 o 
 -12   0   4       92.98      104.00      9.91 o 
 -10   0   4        0.44        1.49      3.50 o 
  -8   0   4      260.72      221.00      9.73 o 
  -6   0   4      156.59      156.71      9.41 o 
  -4   0   4      467.93      547.26     12.13 o 
  -2   0   4    14937.42    13444.10    219.96 o 
   0   0   4     7550.91     7112.86    116.91 o 
   2   0   4    10727.10     9796.62    146.74 o 
   4   0   4      811.49      783.09     11.50 o 
   6   0   4      321.46      368.31     10.45 o 
   8   0   4      263.19      257.67     10.84 o 
  10   0   4       56.68       59.28      7.01 o 
  12   0   4       12.41       -1.98      6.94 o 
  14   0   4      137.07      168.44     17.83 o 
 -14   1   4       16.67       25.99      6.04 o 
 -13   1   4       18.45       22.08      4.78 o 
 -12   1   4       15.65       10.39      4.07 o 
 -11   1   4       12.39       14.80      3.52 o 
 -10   1   4       53.09       52.48      4.78 o 
  -9   1   4       70.13       82.98      5.86 o 
  -8   1   4        0.12       -0.99      1.98 o 
  -7   1   4       98.09       98.56      4.78 o 
  -6   1   4       76.74       55.38      3.58 o 
  -5   1   4       14.59       16.84      2.08 o 
  -4   1   4       90.54      118.44      3.99 o 
  -3   1   4    10129.22     9941.95     86.52 o 
  -2   1   4        4.88        8.97      2.10 o 
  -1   1   4       10.67       15.72      1.07 o 
   0   1   4      757.50      698.28      9.33 o 
   1   1   4     1380.93     1336.40     11.76 o 
   2   1   4     3337.50     3040.75     22.42 o 
   3   1   4     1114.12     1104.64     10.17 o 
   4   1   4        2.83        1.75      1.18 o 
   5   1   4     2098.38     2117.97     20.01 o 
   6   1   4      597.05      622.42      8.02 o 
   7   1   4        5.46        9.86      1.87 o 
   8   1   4      371.64      387.84      9.39 o 
   9   1   4       25.25       20.00      3.29 o 
  10   1   4       29.24       23.72      4.50 o 
  11   1   4        0.21        0.00      4.00 o 
  12   1   4        1.01        1.87      3.59 o 
  13   1   4        0.00        2.41      4.76 o 
  14   1   4        0.01       -3.54      7.43 o 
 -14   2   4       35.94       45.98      7.13 o 
 -13   2   4       39.21       48.01      6.48 o 
 -12   2   4       15.53       26.78      5.51 o 
 -11   2   4      129.53      130.32      7.30 o 
 -10   2   4      120.55      143.61      6.91 o 
  -9   2   4        0.26        0.70      2.32 o 
  -8   2   4       87.44       91.42      5.07 o 
  -7   2   4      213.26      204.43      6.67 o 
  -6   2   4        0.45        2.66      1.65 o 
  -5   2   4     1595.93     1592.69     19.17 o 
  -4   2   4      235.27      215.54      4.83 o 
  -3   2   4     1064.48      948.42     13.55 o 
  -2   2   4    60412.05    51841.57    473.98 o 
  -1   2   4     1407.44     1290.16     26.12 o 
   0   2   4     2133.63     2079.98     22.84 o 
   1   2   4      148.80      143.15      3.16 o 
   2   2   4      181.41      167.44      8.92 o 
   3   2   4      849.09      821.81     15.75 o 
   4   2   4     2917.00     2872.50     27.95 o 
   5   2   4        0.10        1.80      1.15 o 
   6   2   4      133.27      158.08      4.37 o 
   7   2   4      185.24      197.67      5.34 o 
   8   2   4       38.77       51.78      3.92 o 
   9   2   4      259.31      269.26     10.69 o 
  10   2   4      311.98      305.97     11.57 o 
  11   2   4        0.51       -2.42      3.92 o 
  12   2   4        3.62        4.15      3.92 o 
  13   2   4        2.39        2.97      4.08 o 
  14   2   4        6.91        4.66      9.41 o 
 -14   3   4       44.90       51.92      7.57 o 
 -13   3   4       98.97       92.79      8.34 o 
 -12   3   4        1.69        3.49      4.17 o 
 -11   3   4      282.66      275.51     11.41 o 
 -10   3   4       91.53      112.28      6.65 o 
  -9   3   4        4.36        2.30      2.69 o 
  -8   3   4       12.01       10.62      2.82 o 
  -7   3   4       55.83       55.19      3.51 o 
  -6   3   4        4.36        7.27      2.19 o 
  -5   3   4      152.83      178.91      4.67 o 
  -4   3   4     1880.98     1879.43     37.11 o 
  -3   3   4      266.42      240.59      6.24 o 
  -2   3   4     2844.80     2872.39     51.36 o 
  -1   3   4     1189.87     1240.09     16.57 o 
   0   3   4     1768.10     1770.59     18.13 o 
   1   3   4      510.88      466.89      7.81 o 
   2   3   4      660.07      688.41     15.05 o 
   3   3   4     1818.42     1877.44     30.10 o 
   4   3   4      918.88      841.57     13.74 o 
   5   3   4      326.11      280.57      6.16 o 
   6   3   4        2.06       -2.01      1.34 o 
   7   3   4        0.02       -1.79      1.89 o 
   8   3   4      369.04      336.92     11.24 o 
   9   3   4      742.93      720.35     17.66 o 
  10   3   4      714.75      753.62     19.22 o 
  11   3   4      288.33      288.56     15.24 o 
  12   3   4       44.72       50.59      6.82 o 
  13   3   4        1.95        6.67      4.50 o 
  14   3   4        0.00       -4.45      3.59 o 
 -14   4   4        0.25        2.97      7.93 o 
 -13   4   4        0.53        6.41      8.92 o 
 -12   4   4        5.71       15.85      6.31 o 
 -11   4   4       29.39       36.39      9.41 o 
 -10   4   4        4.33        9.78      5.45 o 
  -9   4   4      266.87      262.32     10.42 o 
  -8   4   4      170.21      174.88      7.97 o 
  -7   4   4       71.53       68.92      5.72 o 
  -6   4   4      513.18      560.63     11.07 o 
  -5   4   4        0.32        3.29      2.08 o 
  -4   4   4     3424.74     3386.24     48.74 o 
  -3   4   4       53.90       54.84      3.78 o 
  -2   4   4      320.02      360.93     13.14 o 
  -1   4   4      172.54      164.18      5.32 o 
   0   4   4      629.23      604.81      9.31 o 
   1   4   4      189.76      211.74      5.64 o 
   2   4   4      542.53      574.24      9.71 o 
   3   4   4       34.64       28.03      3.81 o 
   4   4   4       82.39       97.83     12.88 o 
   5   4   4       56.26       38.90      4.76 o 
   6   4   4        9.34        7.61      2.75 o 
   7   4   4      149.90      161.42     13.29 o 
   8   4   4       19.59       14.05      4.36 o 
   9   4   4        8.06       10.57      4.58 o 
  10   4   4        6.73       13.16      4.93 o 
  11   4   4       71.81       84.25      7.77 o 
  12   4   4       13.74        9.98      5.04 o 
  13   4   4        8.95        5.53      6.40 o 
 -13   5   4       20.96       32.04      8.32 o 
 -12   5   4       30.55       26.49      7.13 o 
 -11   5   4        0.01       -1.84      9.41 o 
 -10   5   4       33.11       11.49      5.94 o 
  -9   5   4        0.35        0.69      4.51 o 
  -8   5   4       38.73       45.79      7.43 o 
  -7   5   4        5.92       18.49      3.08 o 
  -6   5   4      226.72      219.13      8.29 o 
  -5   5   4      667.89      648.22     14.08 o 
  -4   5   4      680.50      684.13     12.07 o 
  -3   5   4       17.02        9.22      2.62 o 
  -2   5   4      127.55      115.97      6.76 o 
  -1   5   4       19.38       24.29      3.02 o 
   0   5   4      187.87      196.76      5.50 o 
   1   5   4     1508.66     1608.09     21.72 o 
   2   5   4      599.13      645.89     11.03 o 
   3   5   4      560.34      590.34     16.45 o 
   4   5   4      343.67      324.99     11.91 o 
   5   5   4      158.47      128.02      8.03 o 
   6   5   4      293.30      293.90     12.13 o 
   7   5   4      161.48      168.48      8.46 o 
   8   5   4      349.71      346.04     11.94 o 
   9   5   4       69.53       94.09     10.14 o 
  10   5   4       10.15        3.96      4.51 o 
  11   5   4        2.02        2.48      8.42 o 
  12   5   4        0.35        0.33      5.22 o 
  13   5   4        8.04        3.08     11.39 o 
 -13   6   4        0.46        2.97      7.93 o 
 -12   6   4        7.63       10.90      6.94 o 
 -11   6   4        2.83        0.23      5.45 o 
 -10   6   4       28.31       35.17      7.33 o 
  -9   6   4       11.61       14.18      5.47 o 
  -8   6   4      101.43      108.67     22.79 o 
  -7   6   4        1.46       -4.33      2.88 o 
  -6   6   4        4.23        1.30      2.62 o 
  -5   6   4      530.16      558.60     10.10 o 
  -4   6   4      141.38      170.57      6.12 o 
  -3   6   4      222.01      220.69      7.00 o 
  -2   6   4       12.48        9.29      3.65 o 
  -1   6   4      505.67      533.41     11.90 o 
   0   6   4     1188.07     1266.85     17.41 o 
   1   6   4      607.55      656.13     11.04 o 
   2   6   4      513.07      568.32     12.01 o 
   3   6   4      485.28      539.24     27.74 o 
   4   6   4      121.16      107.03     13.38 o 
   5   6   4      731.46      800.11     21.72 o 
   6   6   4       96.92       75.52      8.03 o 
   7   6   4        5.00        0.99      3.78 o 
   8   6   4        1.34       -0.81      3.34 o 
   9   6   4      112.67      129.65     19.32 o 
  10   6   4        0.00       -4.32      6.44 o 
  11   6   4      146.20      181.37     13.96 o 
  12   6   4       19.64       19.07      6.90 o 
  13   6   4       18.57       43.59     11.89 o 
 -12   7   4        2.04        4.43      7.93 o 
 -11   7   4       44.75       33.05      7.33 o 
 -10   7   4       11.85       22.93      7.33 o 
  -9   7   4       10.93        5.88      5.22 o 
  -8   7   4       21.39       32.25      7.33 o 
  -7   7   4        2.31       -1.49      4.46 o 
  -6   7   4        2.01       -3.24      6.44 o 
  -5   7   4       97.67      109.46      5.88 o 
  -4   7   4       70.44       83.15      5.14 o 
  -3   7   4      362.20      412.45     10.16 o 
  -2   7   4       84.03       84.04      5.04 o 
  -1   7   4       14.70        8.67      2.55 o 
   0   7   4       32.76       31.29      3.13 o 
   1   7   4      338.56      380.16      8.60 o 
   2   7   4       10.30       17.90      6.94 o 
   3   7   4        1.96        0.55      3.09 o 
   4   7   4        3.02       -1.49      3.50 o 
   5   7   4      181.71      180.82     11.21 o 
   6   7   4     1143.54     1164.51     23.17 o 
   7   7   4        9.27        9.31      5.22 o 
   8   7   4        0.95       -0.30      3.59 o 
   9   7   4       18.36       18.33      6.31 o 
  10   7   4        8.44       10.24     10.40 o 
  11   7   4        0.07        4.08      5.92 o 
  12   7   4       20.45       26.95      8.92 o 
 -11   8   4        8.25       -3.34      5.47 o 
 -10   8   4        5.74       -0.46      5.22 o 
  -9   8   4        0.47        0.50      5.60 o 
  -8   8   4        0.14        2.18      4.08 o 
  -7   8   4        3.06        6.34      5.22 o 
  -6   8   4       11.10        2.41      4.76 o 
  -5   8   4        9.09       10.60      4.17 o 
  -4   8   4       47.74       42.05      5.51 o 
  -3   8   4      149.78      149.91      6.85 o 
  -2   8   4      566.67      603.56     15.92 o 
  -1   8   4       51.33       50.79      4.45 o 
   0   8   4      286.23      312.83      8.06 o 
   1   8   4        6.27        8.96      3.15 o 
   2   8   4       43.37       42.57      5.25 o 
   3   8   4        2.94       -0.99      3.21 o 
   4   8   4       70.24       68.95      6.66 o 
   5   8   4      142.74      146.84     10.09 o 
   6   8   4      105.79       97.79      7.97 o 
   7   8   4       46.46       34.24      7.33 o 
   8   8   4       35.17       28.61      5.83 o 
   9   8   4        6.35       12.88      5.92 o 
  10   8   4        0.10       -6.14      4.95 o 
  11   8   4        4.06       -3.61      8.92 o 
 -11   9   4        1.24       31.71     11.89 o 
 -10   9   4       55.01       51.37      9.44 o 
  -9   9   4        4.66        7.11     13.87 o 
  -8   9   4        2.22       -0.46      6.94 o 
  -7   9   4        3.13       -1.45      6.94 o 
  -6   9   4        3.46       -2.48      4.90 o 
  -5   9   4       45.60       32.35      5.66 o 
  -4   9   4        1.24       -3.59      3.82 o 
  -3   9   4        4.04        2.04      3.92 o 
  -2   9   4      286.40      284.33     10.16 o 
  -1   9   4      505.97      517.79     15.36 o 
   0   9   4      211.61      245.47     11.87 o 
   1   9   4      317.71      311.20     10.22 o 
   2   9   4       89.20       89.12      6.22 o 
   3   9   4      145.10      168.93      9.72 o 
   4   9   4        5.98        1.29      4.03 o 
   5   9   4       22.61       23.92      5.32 o 
   6   9   4       24.48       22.42      5.66 o 
   7   9   4        0.45       -2.18      5.22 o 
   8   9   4        2.31        6.47      5.92 o 
   9   9   4        0.04        6.59      5.94 o 
  10   9   4        0.02        1.46      8.92 o 
 -10  10   4        2.37       25.76     11.89 o 
  -9  10   4       18.07        9.39      9.91 o 
  -8  10   4        6.86        1.52      5.92 o 
  -7  10   4        0.40        2.29      5.47 o 
  -6  10   4        0.50       -5.03      7.43 o 
  -5  10   4       31.81       17.16      5.46 o 
  -4  10   4       16.99        9.37      6.20 o 
  -3  10   4       14.42        5.04      4.17 o 
  -2  10   4        0.07       -6.05      4.03 o 
  -1  10   4       60.15       56.19      6.83 o 
   0  10   4       17.30       14.54      5.38 o 
   1  10   4      152.66      158.16      8.31 o 
   2  10   4      111.37      113.17      7.35 o 
   3  10   4      479.04      498.26     16.89 o 
   4  10   4        1.90       -0.72      4.75 o 
   5  10   4        4.27        3.62      4.67 o 
   6  10   4       14.43       20.67      7.13 o 
   7  10   4        1.69       -7.13      4.76 o 
   8  10   4        0.53        3.52      6.19 o 
   9  10   4        1.29       -1.87      6.19 o 
  -8  11   4       31.55       39.09     10.14 o 
  -7  11   4        4.34        1.98      6.19 o 
  -6  11   4        1.49       -7.13      4.76 o 
  -5  11   4        6.62       -1.23      5.32 o 
  -4  11   4       29.82       25.27      7.71 o 
  -3  11   4        4.21        7.33      6.90 o 
  -2  11   4        0.43        5.68      6.63 o 
  -1  11   4       15.69       22.25      7.61 o 
   0  11   4       34.27       29.52      8.42 o 
   1  11   4      121.22      118.57      7.70 o 
   2  11   4       19.59       26.04      4.90 o 
   3  11   4      222.14      221.55     13.73 o 
   4  11   4       57.62       50.37      7.80 o 
   5  11   4       90.17       93.68      9.29 o 
   6  11   4       65.98       62.81     10.51 o 
   7  11   4        5.25       -2.56      6.94 o 
   8  11   4        1.63        5.38     10.90 o 
  -7  12   4        5.84       12.30      8.32 o 
  -6  12   4        9.36       15.36      7.71 o 
  -5  12   4       12.56       11.59      8.03 o 
  -4  12   4        0.72       -0.22      6.94 o 
  -3  12   4        3.35        4.75      6.63 o 
  -2  12   4        1.52       -1.49      9.41 o 
  -1  12   4        1.33       -3.55      6.63 o 
   0  12   4        4.97        3.40      7.13 o 
   1  12   4       44.73       22.29      8.41 o 
   2  12   4       10.38        9.47      4.90 o 
   3  12   4       17.66       11.04      4.78 o 
   4  12   4       13.97       11.96      5.11 o 
   5  12   4        2.39        4.95      8.87 o 
   6  12   4        7.29       10.63      7.61 o 
  -4  13   4       14.05        5.99      8.03 o 
  -3  13   4        5.55       11.39      7.71 o 
  -2  13   4        5.96       10.90     11.39 o 
  -1  13   4        9.97        5.19      7.33 o 
   0  13   4        1.81        0.99      8.41 o 
   1  13   4        0.73        0.00      7.71 o 
   2  13   4       10.56        9.15      8.74 o 
   3  13   4       15.04       12.15      9.44 o 
   4  13   4        4.43        1.36      7.01 o 
 -13   0   5        3.68        0.00      6.94 o 
 -11   0   5       35.62       34.07      5.92 o 
  -9   0   5      113.01       98.45      8.32 o 
  -7   0   5       15.16       17.71      3.81 o 
  -5   0   5       76.11       79.52      4.76 o 
  -3   0   5      193.82      190.98      4.40 o 
  -1   0   5       21.70       22.79      2.10 o 
   1   0   5     6431.67     6225.62    116.42 o 
   3   0   5      449.03      501.55      8.38 o 
   5   0   5    10520.29    10297.62    113.80 o 
   7   0   5     3680.23     3925.02     44.16 o 
   9   0   5       38.33       39.11      5.47 o 
  11   0   5      161.70      169.43     16.84 o 
  13   0   5       16.74        6.94      7.93 o 
 -14   1   5        7.95       20.67      8.20 o 
 -13   1   5        4.85       11.92      4.32 o 
 -12   1   5        0.01       -2.75      3.08 o 
 -11   1   5        6.35        7.51      3.58 o 
 -10   1   5       28.55       22.11      3.59 o 
  -9   1   5        0.68       -0.69      2.26 o 
  -8   1   5      161.71      163.45      6.28 o 
  -7   1   5      650.55      670.41     12.06 o 
  -6   1   5        1.77       -1.39      1.57 o 
  -5   1   5     2092.63     2118.31     23.36 o 
  -4   1   5      723.15      716.70     19.59 o 
  -3   1   5       90.77       77.99      3.99 o 
  -2   1   5     9407.49     8683.92    148.67 o 
  -1   1   5     8033.52     7552.13     63.01 o 
   0   1   5     1716.98     1588.89     15.97 o 
   1   1   5        2.04        1.65      0.99 o 
   2   1   5     4619.63     4335.90     28.38 o 
   3   1   5     2088.48     1987.16     16.28 o 
   4   1   5      283.43      303.58      5.01 o 
   5   1   5        1.22       -0.55      0.97 o 
   6   1   5     2121.08     2258.66     19.75 o 
   7   1   5      352.77      379.59      7.46 o 
   8   1   5        1.85       -1.60      1.81 o 
   9   1   5      166.26      172.30      6.80 o 
  10   1   5       52.10       40.70      5.32 o 
  11   1   5      109.22      101.47      7.80 o 
  12   1   5        2.59       -0.13      5.22 o 
  13   1   5        0.02       -1.65      5.22 o 
  14   1   5        2.00       -5.09      5.22 o 
 -14   2   5        7.91       10.74      6.34 o 
 -13   2   5       72.45       70.53      7.52 o 
 -12   2   5       94.17      109.69      7.50 o 
 -11   2   5        9.00        5.70      3.47 o 
 -10   2   5       95.38      104.84      6.28 o 
  -9   2   5        1.52       -3.48      2.32 o 
  -8   2   5       98.85       89.60      5.18 o 
  -7   2   5        1.62        1.34      2.29 o 
  -6   2   5     2327.34     2469.35     27.84 o 
  -5   2   5        6.41        5.74      1.34 o 
  -4   2   5        2.46        2.42      1.30 o 
  -3   2   5       17.30       19.06      2.05 o 
  -2   2   5    16402.40    15284.50    144.12 o 
  -1   2   5     8394.43     7529.20    131.05 o 
   0   2   5      151.37      162.10      4.08 o 
   1   2   5       98.39       99.19      2.66 o 
   2   2   5      293.93      306.86      8.11 o 
   3   2   5      339.41      340.51      4.29 o 
   4   2   5     1832.76     1954.48     18.46 o 
   5   2   5      194.85      210.06      4.95 o 
   6   2   5       20.57       23.29      2.17 o 
   7   2   5       70.74       63.78      3.26 o 
   8   2   5        9.48       12.29      3.59 o 
   9   2   5       83.96       84.46      7.76 o 
  10   2   5        0.32       -3.37      4.76 o 
  11   2   5        1.66       -3.23      3.78 o 
  12   2   5        0.94       -0.95      6.53 o 
  13   2   5       15.95       10.12      6.63 o 
  14   2   5        0.39       -5.57      5.47 o 
 -14   3   5       24.84       16.23      5.79 o 
 -13   3   5        9.24        5.87      4.79 o 
 -12   3   5        5.89       12.83      4.50 o 
 -11   3   5       25.93       30.52      6.72 o 
 -10   3   5       49.39       55.06      6.58 o 
  -9   3   5       13.43       10.83      3.27 o 
  -8   3   5      185.56      191.28      7.15 o 
  -7   3   5        0.21        1.42      1.92 o 
  -6   3   5        2.16        6.69      2.48 o 
  -5   3   5     2190.46     2008.11     31.32 o 
  -4   3   5     3951.91     4018.27     67.16 o 
  -3   3   5      397.43      449.87      9.45 o 
  -2   3   5      729.26      787.68     16.11 o 
  -1   3   5      360.50      315.96      7.45 o 
   0   3   5     3280.20     3277.74     35.40 o 
   1   3   5      313.49      271.65      5.35 o 
   2   3   5       30.36       62.74     28.24 o 
   3   3   5        1.70        3.96      2.10 o 
   4   3   5      217.17      221.29      8.74 o 
   5   3   5       77.63       83.17      3.20 o 
   6   3   5      211.39      235.25     13.73 o 
   7   3   5       75.30       72.66      4.39 o 
   8   3   5      335.26      344.84     11.41 o 
   9   3   5      150.42      141.33      8.58 o 
  10   3   5      292.91      307.11     11.99 o 
  11   3   5       46.82       42.64      7.95 o 
  12   3   5        1.57       -3.31      4.03 o 
  13   3   5        0.72       -5.99      4.36 o 
  14   3   5        7.70        2.91      7.43 o 
 -13   4   5        2.82        5.28      5.22 o 
 -12   4   5       12.06       18.30      9.91 o 
 -11   4   5        9.32       18.36      5.68 o 
 -10   4   5       33.48       37.57      7.43 o 
  -9   4   5       55.65       55.47      5.83 o 
  -8   4   5        0.45        0.70      3.02 o 
  -7   4   5       37.21       30.96      3.57 o 
  -6   4   5      296.57      331.45      8.62 o 
  -5   4   5      986.58     1019.96     16.90 o 
  -4   4   5      578.05      626.22     21.03 o 
  -3   4   5       32.57       35.28      4.81 o 
  -2   4   5        4.58        3.63      1.72 o 
  -1   4   5      232.29      274.43     10.74 o 
   0   4   5      153.12      144.41      4.19 o 
   1   4   5        4.48        4.52      1.57 o 
   2   4   5      418.38      384.43     16.84 o 
   3   4   5     2417.23     2336.54     37.48 o 
   4   4   5     1294.18     1311.53     25.51 o 
   5   4   5      189.53      192.90     11.89 o 
   6   4   5      601.72      604.27     14.13 o 
   7   4   5      106.75       99.22      6.24 o 
   8   4   5      482.57      463.84     11.16 o 
   9   4   5        0.08       -2.92      3.59 o 
  10   4   5      132.72      129.41     14.62 o 
  11   4   5        1.78        5.45      5.96 o 
  12   4   5        2.82        9.02      5.51 o 
  13   4   5        5.91        1.91      5.20 o 
 -13   5   5        0.06        0.25      5.10 o 
 -12   5   5        0.25        4.43      6.94 o 
 -11   5   5        0.23        2.77      4.95 o 
 -10   5   5       54.33       52.23     10.40 o 
  -9   5   5        1.10        1.91      4.51 o 
  -8   5   5      191.24      192.61      8.87 o 
  -7   5   5       90.48       91.34      5.50 o 
  -6   5   5        6.93        1.68      2.62 o 
  -5   5   5        3.60        8.01      2.58 o 
  -4   5   5       87.40       77.67      6.40 o 
  -3   5   5      496.32      558.38     12.19 o 
  -2   5   5      289.14      303.68      8.34 o 
  -1   5   5      157.22      160.96      5.89 o 
   0   5   5       26.39       31.28      2.45 o 
   1   5   5       19.57       27.28      2.72 o 
   2   5   5     1138.23     1289.61     17.45 o 
   3   5   5      181.05      207.42      9.44 o 
   4   5   5      343.01      378.69     13.26 o 
   5   5   5      103.38       89.26      8.92 o 
   6   5   5       48.82       44.95      5.08 o 
   7   5   5       25.51       22.80      4.20 o 
   8   5   5       55.59       55.28      6.35 o 
   9   5   5       11.73        5.54      5.92 o 
  10   5   5       57.91       60.64      9.11 o 
  11   5   5       10.23       12.38      6.31 o 
  12   5   5       57.06       52.16      9.44 o 
  13   5   5        2.02        3.30      6.19 o 
 -13   6   5        6.45        8.92      7.93 o 
 -12   6   5        2.05        5.71      5.68 o 
 -11   6   5      160.25      150.28     12.95 o 
 -10   6   5        0.51        1.98      5.22 o 
  -9   6   5       32.98       29.23      7.01 o 
  -8   6   5       95.28       98.13      9.81 o 
  -7   6   5      116.09      109.75      6.22 o 
  -6   6   5      417.72      429.69     19.54 o 
  -5   6   5      117.25      109.30      4.93 o 
  -4   6   5       17.72       21.79      3.01 o 
  -3   6   5      235.94      233.81      8.18 o 
  -2   6   5      762.73      848.16     16.16 o 
  -1   6   5      329.15      308.57      9.01 o 
   0   6   5      293.27      306.64      7.52 o 
   1   6   5      178.24      201.04      6.01 o 
   2   6   5      227.28      220.11     10.14 o 
   3   6   5      136.03      107.72     11.39 o 
   4   6   5       16.99       12.80      4.51 o 
   5   6   5      208.50      218.61     12.38 o 
   6   6   5      238.18      232.55     14.86 o 
   7   6   5      129.56      124.46      7.97 o 
   8   6   5        0.05        2.19      5.32 o 
   9   6   5        8.19        7.43      5.60 o 
  10   6   5      198.89      250.43     20.81 o 
  11   6   5        0.21        5.94      6.31 o 
  12   6   5       18.54       23.98      8.74 o 
 -12   7   5        8.57        1.18      5.47 o 
 -11   7   5        3.46        2.38      4.95 o 
 -10   7   5        0.13       10.96      5.92 o 
  -9   7   5        0.42       -3.47      4.20 o 
  -8   7   5       14.01       13.87      5.60 o 
  -7   7   5       73.05       63.39      8.41 o 
  -6   7   5       40.47       32.20     12.38 o 
  -5   7   5        6.65        5.32      2.77 o 
  -4   7   5      212.62      200.51      7.24 o 
  -3   7   5       72.12       58.00      4.50 o 
  -2   7   5      455.47      454.96     10.57 o 
  -1   7   5        0.02        3.47      4.09 o 
   0   7   5       43.83       57.43      5.15 o 
   1   7   5      118.23      128.95      6.82 o 
   2   7   5       40.36       32.07      5.22 o 
   3   7   5      203.88      194.70     10.51 o 
   4   7   5       47.65       48.53      6.63 o 
   5   7   5      209.20      221.72     16.35 o 
   6   7   5      604.76      629.13     33.69 o 
   7   7   5       11.86       11.43      6.94 o 
   8   7   5        1.47        1.98      3.78 o 
   9   7   5       52.35       54.01      8.74 o 
  10   7   5        6.90       14.05      8.92 o 
  11   7   5        1.48        8.40      9.91 o 
  12   7   5      124.32      140.54     14.25 o 
 -11   8   5        0.61        4.22      6.63 o 
 -10   8   5        0.02       -3.37      6.94 o 
  -9   8   5        0.26        5.83     10.40 o 
  -8   8   5        0.00        1.32      4.00 o 
  -7   8   5       34.68       38.85     11.39 o 
  -6   8   5       74.13       69.80     14.37 o 
  -5   8   5       10.45       16.04      4.50 o 
  -4   8   5       64.20       66.51      5.24 o 
  -3   8   5       27.73       32.36      4.28 o 
  -2   8   5      102.08      116.66      6.30 o 
  -1   8   5      277.22      276.18      8.81 o 
   0   8   5      502.86      502.60     16.88 o 
   1   8   5       52.70       52.17      5.20 o 
   2   8   5       23.05       19.69      4.08 o 
   3   8   5      110.14      112.45     19.32 o 
   4   8   5      306.33      318.86     15.05 o 
   5   8   5      207.39      219.35     14.33 o 
   6   8   5      453.79      464.25     14.96 o 
   7   8   5      256.30      258.95     14.35 o 
   8   8   5       12.32       -1.61      5.75 o 
   9   8   5        6.07       -4.46      5.45 o 
  10   8   5       18.92       18.46      7.61 o 
  11   8   5        2.23       21.32      7.85 o 
 -10   9   5       19.60       28.17      8.03 o 
  -9   9   5        7.09       16.95      7.93 o 
  -8   9   5        1.73       -5.45      4.90 o 
  -7   9   5       14.75       11.39      6.31 o 
  -6   9   5        1.09       -2.44      4.51 o 
  -5   9   5      110.57       99.34      8.11 o 
  -4   9   5        1.97       -0.65      4.03 o 
  -3   9   5       20.12       24.57      5.52 o 
  -2   9   5      137.62      149.20      7.47 o 
  -1   9   5      209.03      238.80     11.02 o 
   0   9   5        5.01        3.49      3.92 o 
   1   9   5      415.36      444.92     16.30 o 
   2   9   5        1.21        2.61      3.52 o 
   3   9   5        0.13        2.42      4.30 o 
   4   9   5       27.75       32.72      9.58 o 
   5   9   5        0.63        0.95      4.17 o 
   6   9   5       66.83       61.00      7.04 o 
   7   9   5        0.01        4.23      5.22 o 
   8   9   5        4.43       12.88      6.31 o 
   9   9   5        7.06        5.94      9.41 o 
  10   9   5       23.29       22.39      8.57 o 
  -9  10   5       23.42       34.17     12.38 o 
  -8  10   5       23.79        9.91      7.13 o 
  -7  10   5        0.76       -0.99      5.60 o 
  -6  10   5        0.82       -2.38      5.22 o 
  -5  10   5        9.77        7.29      4.93 o 
  -4  10   5       33.65       24.33      7.84 o 
  -3  10   5       49.58       38.61     11.39 o 
  -2  10   5       86.05       99.61     10.84 o 
  -1  10   5       18.79       22.82      5.66 o 
   0  10   5       62.24       69.17      7.42 o 
   1  10   5       81.74       81.53      6.55 o 
   2  10   5        0.14       -1.19      4.43 o 
   3  10   5        0.55       -1.39      3.41 o 
   4  10   5       21.66       17.76      5.51 o 
   5  10   5        0.43        0.75      4.96 o 
   6  10   5       11.65       15.36      7.01 o 
   7  10   5        0.44       -2.38      6.94 o 
   8  10   5        0.99        7.35      6.63 o 
   9  10   5        2.10       11.67     16.84 o 
  -8  11   5        0.50        7.55      7.33 o 
  -7  11   5        0.16        3.35      7.33 o 
  -6  11   5        1.25       -5.81      5.22 o 
  -5  11   5       16.40       17.66      6.50 o 
  -4  11   5        0.68       -4.14      5.92 o 
  -3  11   5        0.82       -7.83      5.22 o 
  -2  11   5       12.04       10.27      6.63 o 
  -1  11   5        5.12        9.96      6.63 o 
   0  11   5        6.08       10.13      5.20 o 
   1  11   5        1.43        1.18      3.73 o 
   2  11   5      136.49      168.81     14.87 o 
   3  11   5       24.83       15.36      4.69 o 
   4  11   5       68.02       70.19      6.88 o 
   5  11   5       12.51       11.17      8.47 o 
   6  11   5        0.08        0.47      8.92 o 
   7  11   5        0.60      -13.75     13.38 o 
   8  11   5        7.13        6.94      9.91 o 
  -6  12   5        1.10        6.94      9.91 o 
  -5  12   5        0.55       -4.95      7.93 o 
  -4  12   5       26.85       23.78     11.89 o 
  -3  12   5        0.18       -4.90      5.92 o 
  -2  12   5        0.72       -2.66      6.63 o 
  -1  12   5        0.13       -5.94      6.31 o 
   0  12   5        8.09        0.50      7.01 o 
   1  12   5        0.15       -2.14      6.63 o 
   2  12   5        8.82        8.65      4.73 o 
   3  12   5        0.08       -2.48      3.87 o 
   4  12   5       61.15       56.84      7.07 o 
   5  12   5        2.16        3.46      4.61 o 
   6  12   5        0.95       -1.98      7.93 o 
  -4  13   5        7.76       -1.13     11.39 o 
  -3  13   5       16.11       20.29      8.74 o 
  -2  13   5        0.87       -2.58      6.90 o 
  -1  13   5        6.34       13.64      9.03 o 
   0  13   5        1.69       -1.20      6.41 o 
   1  13   5       12.57       12.88      8.74 o 
   2  13   5        1.33        2.74      7.33 o 
   3  13   5        0.00        8.79      8.32 o 
   4  13   5        0.83        7.39      4.73 o 
 -14   0   6       37.67       16.48      7.61 o 
 -12   0   6       36.91       47.99      7.61 o 
 -10   0   6       35.41       35.53     10.40 o 
  -8   0   6      272.75      279.31     11.42 o 
  -6   0   6        2.97        5.45      2.80 o 
  -4   0   6      689.26      484.27     11.16 o 
  -2   0   6      748.38      686.95     15.36 o 
   0   0   6     3143.16     3221.63     54.99 o 
   2   0   6      235.40      216.76      6.66 o 
   4   0   6      918.28     1018.80     14.63 o 
   6   0   6      768.07      880.59     16.40 o 
   8   0   6      412.36      386.27     13.26 o 
  10   0   6      113.40      122.86     12.88 o 
  12   0   6       24.54       31.71     10.90 o 
  14   0   6       23.87       39.63     12.88 o 
 -14   1   6        0.01       -0.90      4.50 o 
 -13   1   6       34.54       43.19      5.50 o 
 -12   1   6       17.94       14.55      4.58 o 
 -11   1   6       26.26       19.56      3.92 o 
 -10   1   6       27.47       38.95      4.42 o 
  -9   1   6      104.23       94.36      9.15 o 
  -8   1   6      854.75      836.86     14.51 o 
  -7   1   6      598.17      610.85     11.57 o 
  -6   1   6      232.13      246.46      6.62 o 
  -5   1   6        4.70        6.32      1.28 o 
  -4   1   6      320.60      314.24      7.22 o 
  -3   1   6      417.67      368.66      5.35 o 
  -2   1   6     2774.31     2628.98     25.19 o 
  -1   1   6       36.67       29.56      1.81 o 
   0   1   6     2060.41     1950.42     19.29 o 
   1   1   6      276.34      245.93      4.52 o 
   2   1   6       76.76       75.36      1.91 o 
   3   1   6       36.15       27.30      1.44 o 
   4   1   6     1460.79     1472.61     15.88 o 
   5   1   6      807.51      865.27     10.93 o 
   6   1   6      675.17      730.98      9.10 o 
   7   1   6        0.43        0.72      1.55 o 
   8   1   6       43.61       50.46      5.58 o 
   9   1   6       54.79       51.34      5.33 o 
  10   1   6        1.64        3.71      4.61 o 
  11   1   6      103.56      112.18      8.01 o 
  12   1   6       42.05       29.19      7.01 o 
  13   1   6        0.25       -0.17      5.92 o 
  14   1   6        0.03       -7.36      4.90 o 
 -14   2   6        3.90        3.88      8.85 o 
 -13   2   6      141.18      148.80      9.97 o 
 -12   2   6       29.99       33.59      4.83 o 
 -11   2   6       12.71       10.07      3.69 o 
 -10   2   6       36.85       36.55      4.50 o 
  -9   2   6       65.73       67.66      5.18 o 
  -8   2   6        7.00        6.89      2.69 o 
  -7   2   6        1.02       -1.82      1.89 o 
  -6   2   6      797.04      771.55     14.01 o 
  -5   2   6        5.15        2.45      1.34 o 
  -4   2   6      893.18      878.42     11.77 o 
  -3   2   6       39.24       43.05      3.00 o 
  -2   2   6      720.70      652.16     10.84 o 
  -1   2   6      798.09      639.78     10.91 o 
   0   2   6      692.54      663.52     10.44 o 
   1   2   6      117.00      124.52      4.00 o 
   2   2   6      233.23      223.88      4.49 o 
   3   2   6     6282.56     6659.54     47.54 o 
   4   2   6     1091.39     1218.80     12.03 o 
   5   2   6        3.48        0.75      1.14 o 
   6   2   6      367.11      360.75      6.87 o 
   7   2   6       53.44       56.53      3.20 o 
   8   2   6        1.13        4.28      2.75 o 
   9   2   6      178.85      158.20      8.19 o 
  10   2   6       28.62       22.46      4.58 o 
  11   2   6        2.54       -0.99      3.92 o 
  12   2   6       89.57       92.29      8.58 o 
  13   2   6        5.47        0.50      5.60 o 
  14   2   6        7.95        0.99      8.42 o 
 -14   3   6        5.57       -3.64      4.17 o 
 -13   3   6       48.83       68.56      7.53 o 
 -12   3   6       16.52       15.32      4.75 o 
 -11   3   6       12.03       13.68      3.59 o 
 -10   3   6        8.23        5.54      3.08 o 
  -9   3   6       28.43       25.36      3.82 o 
  -8   3   6        0.11        3.07      2.40 o 
  -7   3   6       79.41       82.45      4.70 o 
  -6   3   6       11.26       15.19      3.43 o 
  -5   3   6    32525.58    32376.29    263.05 o 
  -4   3   6      429.66      466.92     14.19 o 
  -3   3   6     4695.36     4928.94     52.58 o 
  -2   3   6      462.16      458.52      9.33 o 
  -1   3   6        2.95        5.10      1.44 o 
   0   3   6       92.96       92.43      3.57 o 
   1   3   6      502.52      505.08      8.15 o 
   2   3   6       64.25       57.63      4.51 o 
   3   3   6       13.35       11.93      2.80 o 
   4   3   6     1961.22     2007.16     27.20 o 
   5   3   6      139.90      170.38      4.16 o 
   6   3   6       57.44       57.36      4.02 o 
   7   3   6       91.18       82.67      4.83 o 
   8   3   6      212.76      213.48      9.33 o 
   9   3   6      245.20      238.99     10.48 o 
  10   3   6       69.44       80.29      9.80 o 
  11   3   6       15.04       10.98      5.08 o 
  12   3   6        0.00        4.76      4.93 o 
  13   3   6        0.36       -3.62      4.75 o 
 -13   4   6       14.50       17.89      6.63 o 
 -12   4   6        7.99        6.14      5.22 o 
 -11   4   6        1.35        6.14      5.22 o 
 -10   4   6        0.96        1.56      3.34 o 
  -9   4   6        5.17        5.25      3.49 o 
  -8   4   6        8.66        3.59      3.21 o 
  -7   4   6       65.07       59.43      4.32 o 
  -6   4   6      190.51      200.34      8.19 o 
  -5   4   6      722.17      801.53     14.85 o 
  -4   4   6     3688.67     3575.83     41.65 o 
  -3   4   6      421.89      404.65      9.52 o 
  -2   4   6       31.25       24.23      2.86 o 
  -1   4   6      463.95      463.96      9.87 o 
   0   4   6       34.95       31.77      2.88 o 
   1   4   6     1206.98     1261.55     16.67 o 
   2   4   6      406.27      441.84     22.79 o 
   3   4   6     3120.89     3123.08     46.55 o 
   4   4   6      976.30     1077.22     23.09 o 
   5   4   6        2.90       11.11      3.92 o 
   6   4   6       27.70       29.20      3.78 o 
   7   4   6      414.65      350.08     12.69 o 
   8   4   6      899.28      894.29     16.17 o 
   9   4   6       79.40       84.24      8.65 o 
  10   4   6       71.07       74.95      9.26 o 
  11   4   6       54.95       63.47     10.06 o 
  12   4   6       20.77       12.67      5.79 o 
  13   4   6        4.36       19.01      6.24 o 
 -13   5   6        2.04        6.61      5.22 o 
 -12   5   6        9.46       -0.50      5.45 o 
 -11   5   6      122.86      108.76     10.44 o 
 -10   5   6       54.32       53.80      8.32 o 
  -9   5   6       11.11       10.37      4.51 o 
  -8   5   6        0.43       11.31      5.47 o 
  -7   5   6      222.89      200.30      7.52 o 
  -6   5   6       70.56       64.72      4.78 o 
  -5   5   6        3.37        0.35      2.44 o 
  -4   5   6      771.66      785.98     15.20 o 
  -3   5   6      165.38      159.33      6.47 o 
  -2   5   6      572.30      540.56     11.81 o 
  -1   5   6      703.69      677.77     13.33 o 
   0   5   6       79.21       81.49      4.33 o 
   1   5   6     2498.90     2592.61     27.08 o 
   2   5   6     1722.86     1765.05     22.48 o 
   3   5   6     1195.97     1145.91     33.19 o 
   4   5   6      783.59      803.49     20.28 o 
   5   5   6       91.57       78.35      6.90 o 
   6   5   6       89.56       80.81      6.08 o 
   7   5   6        0.03       -1.70      2.88 o 
   8   5   6      209.54      206.58      9.33 o 
   9   5   6      352.82      384.13     21.30 o 
  10   5   6      170.10      183.71     13.54 o 
  11   5   6      206.98      219.85     15.75 o 
  12   5   6       30.58       27.62      8.74 o 
  13   5   6        0.34       -8.89      5.92 o 
 -13   6   6        7.52       23.78      9.91 o 
 -12   6   6        2.24        5.51      5.47 o 
 -11   6   6       88.02       84.10     10.44 o 
 -10   6   6        0.16       -0.99      4.51 o 
  -9   6   6        4.11       11.03      5.45 o 
  -8   6   6        0.60        0.50      4.20 o 
  -7   6   6        7.61        7.13      3.27 o 
  -6   6   6        0.39       -0.66      2.86 o 
  -5   6   6       40.42       47.77      4.28 o 
  -4   6   6       26.84       29.89      4.00 o 
  -3   6   6       35.43       33.08      3.78 o 
  -2   6   6       34.66       23.83      3.34 o 
  -1   6   6       19.39       18.59      3.91 o 
   0   6   6      246.61      274.72      7.44 o 
   1   6   6       84.15       74.64      3.89 o 
   2   6   6        0.80       -3.72      2.48 o 
   3   6   6        5.34        8.42      3.50 o 
   4   6   6      112.33      108.01      8.41 o 
   5   6   6      280.29      290.65     12.95 o 
   6   6   6      547.16      531.26     17.77 o 
   7   6   6       77.76       85.08      7.13 o 
   8   6   6       43.49       36.14      5.38 o 
   9   6   6        5.12       11.46      7.43 o 
  10   6   6       33.40       34.36      8.32 o 
  11   6   6       10.78        0.50      7.43 o 
  12   6   6        1.38        3.02      7.33 o 
 -12   7   6        0.76       -3.96      5.94 o 
 -11   7   6        0.05       -5.71      3.81 o 
 -10   7   6        0.37        2.05      6.44 o 
  -9   7   6        2.66        2.48      4.90 o 
  -8   7   6       49.94       57.94      8.41 o 
  -7   7   6        0.23        2.48      4.90 o 
  -6   7   6       54.54       46.79      5.51 o 
  -5   7   6      124.81      140.19      7.53 o 
  -4   7   6        0.69        1.05      2.40 o 
  -3   7   6        3.28        7.93      2.86 o 
  -2   7   6      426.50      440.06     12.64 o 
  -1   7   6        0.90        2.97      2.57 o 
   0   7   6       15.44       16.67      2.66 o 
   1   7   6       65.65       72.05     10.11 o 
   2   7   6       16.84       19.84      5.84 o 
   3   7   6      292.28      280.47     31.71 o 
   4   7   6       40.47       37.46      7.93 o 
   5   7   6        2.44       -0.99      4.20 o 
   6   7   6       16.49       17.09      5.94 o 
   7   7   6       26.42       28.78      6.63 o 
   8   7   6        5.10        1.53      3.71 o 
   9   7   6        4.76        0.00      7.43 o 
  10   7   6       38.04       49.54      9.44 o 
  11   7   6        0.00       13.07      7.33 o 
  12   7   6        1.38       19.82     11.89 o 
 -11   8   6        0.06       -4.89      5.22 o 
 -10   8   6        6.01       -1.65      5.22 o 
  -9   8   6        1.99       -0.59     10.40 o 
  -8   8   6        1.97        8.51      5.92 o 
  -7   8   6        6.09        6.81      5.47 o 
  -6   8   6       33.86       39.17     12.38 o 
  -5   8   6        1.18       -0.33      3.43 o 
  -4   8   6        2.32        5.54      3.27 o 
  -3   8   6       88.77      102.94      6.22 o 
  -2   8   6       65.57       58.94      4.96 o 
  -1   8   6     1432.41     1395.08     23.90 o 
   0   8   6      545.05      590.25     30.22 o 
   1   8   6       11.08       15.05      3.92 o 
   2   8   6      140.27      142.21      9.47 o 
   3   8   6      634.59      675.02     21.72 o 
   4   8   6      422.85      474.59     18.22 o 
   5   8   6       83.74       97.52     10.90 o 
   6   8   6      137.63      150.35     11.54 o 
   7   8   6       93.86       91.72      9.73 o 
   8   8   6       45.81       46.95      7.80 o 
   9   8   6       19.02        9.23      6.63 o 
  10   8   6        0.19        8.72      6.90 o 
  11   8   6       79.65      100.30     13.26 o 
 -10   9   6        3.85        7.11      5.92 o 
  -9   9   6        1.06        0.99      4.95 o 
  -8   9   6       45.89       40.62      8.41 o 
  -7   9   6        2.41        3.26      5.92 o 
  -6   9   6       66.13       58.75      9.41 o 
  -5   9   6       28.89       23.16      5.66 o 
  -4   9   6       57.43       55.83      9.26 o 
  -3   9   6       33.53       31.69      4.42 o 
  -2   9   6      546.62      560.46     16.18 o 
  -1   9   6      681.71      710.36     18.59 o 
   0   9   6       73.24       80.26      9.34 o 
   1   9   6       19.04       18.26      4.15 o 
   2   9   6       17.87       20.48      4.38 o 
   3   9   6       72.49       70.25      6.12 o 
   4   9   6      223.28      223.07     11.05 o 
   5   9   6       44.06       43.47      7.44 o 
   6   9   6        8.36       11.33      5.04 o 
   7   9   6        5.20        7.43      5.47 o 
   8   9   6        4.41        3.47      4.75 o 
   9   9   6       16.66       21.98      7.61 o 
  10   9   6        0.39       -4.46      6.31 o 
  -9  10   6        0.23       -1.49     12.38 o 
  -8  10   6        0.04       -0.12      5.92 o 
  -7  10   6        0.16        7.93      6.63 o 
  -6  10   6        8.08       -1.05     12.38 o 
  -5  10   6       10.33       10.70      5.08 o 
  -4  10   6       84.21       92.17      8.48 o 
  -3  10   6        1.78        3.26      5.92 o 
  -2  10   6       26.18       22.36      5.66 o 
  -1  10   6        3.33        2.58      4.17 o 
   0  10   6       49.39       45.09      6.82 o 
   1  10   6        8.52       11.46      4.45 o 
   2  10   6        0.54       -5.20      6.44 o 
   3  10   6      168.75      189.07      9.51 o 
   4  10   6       96.89      102.82     11.73 o 
   5  10   6        0.85       -6.04      4.03 o 
   6  10   6        5.24        8.61      5.08 o 
   7  10   6        1.06        7.93      5.60 o 
   8  10   6        2.21      -12.10      9.41 o 
   9  10   6        9.63       -2.97      8.92 o 
  -8  11   6        7.11       -4.80      6.63 o 
  -7  11   6       12.73       -1.93      8.42 o 
  -6  11   6        0.12       -5.94      6.31 o 
  -5  11   6        2.89        0.21      6.63 o 
  -4  11   6        0.85        1.87      6.19 o 
  -3  11   6       61.92       71.24     17.34 o 
  -2  11   6       18.73       23.65      8.03 o 
  -1  11   6        4.85       -6.35      5.92 o 
   0  11   6        2.01        0.86      4.87 o 
   1  11   6        5.09        7.35      5.20 o 
   2  11   6        2.00        0.37      3.92 o 
   3  11   6       28.52       25.87      5.28 o 
   4  11   6       13.67       12.25      4.69 o 
   5  11   6        5.93       -4.92      5.38 o 
   6  11   6        0.01        0.82      5.68 o 
   7  11   6        0.05        6.18      5.92 o 
   8  11   6        1.86       13.87     10.90 o 
  -6  12   6        1.78        8.92     10.90 o 
  -5  12   6        7.52        7.93      8.92 o 
  -4  12   6        0.00       -4.75      6.63 o 
  -3  12   6       37.79       45.22     10.14 o 
  -2  12   6        0.93       -3.96      7.01 o 
  -1  12   6       13.30       11.80      8.03 o 
   0  12   6       26.57       17.47      7.61 o 
   1  12   6       13.79        1.58      5.53 o 
   2  12   6       27.97       23.37      5.75 o 
   3  12   6        4.77        5.16      4.55 o 
   4  12   6       24.14       18.77      5.42 o 
   5  12   6        5.53        6.74      6.24 o 
   6  12   6        7.82        9.86      9.41 o 
  -4  13   6       24.03       34.18     10.51 o 
  -3  13   6        0.00        1.98      7.13 o 
  -2  13   6        3.14       17.07     16.35 o 
  -1  13   6        3.05       -2.61      7.61 o 
   0  13   6        3.12       -4.59      7.61 o 
   1  13   6        3.98       -0.75      7.33 o 
   2  13   6        1.39        9.12      8.32 o 
   3  13   6        2.73        1.30      4.78 o 
 -13   0   7       62.68       70.98      9.41 o 
 -11   0   7       11.81       17.44      4.95 o 
  -9   0   7       88.03       81.35      7.33 o 
  -7   0   7     1493.80     1596.53     29.62 o 
  -5   0   7      971.87      962.37     14.61 o 
  -3   0   7        9.37       10.08      1.67 o 
  -1   0   7     2124.79     2155.15     30.10 o 
   1   0   7    13543.38    12367.76    143.26 o 
   3   0   7        1.29        2.97      1.07 o 
   5   0   7     6268.31     6681.25     68.39 o 
   7   0   7       51.82       46.62      3.71 o 
   9   0   7        5.55        7.30      3.81 o 
  11   0   7       26.39       26.75      8.92 o 
  13   0   7        6.28        0.00      7.93 o 
 -14   1   7        4.29        5.38      4.10 o 
 -13   1   7        4.90        7.33      4.28 o 
 -12   1   7       75.17       88.87      6.78 o 
 -11   1   7       17.79       15.25      4.29 o 
 -10   1   7        6.54        8.18      2.91 o 
  -9   1   7       86.00       67.40      4.78 o 
  -8   1   7      114.80      128.97      5.88 o 
  -7   1   7       30.73       39.39      3.67 o 
  -6   1   7      543.16      525.50     10.17 o 
  -5   1   7      221.43      224.36      4.86 o 
  -4   1   7       66.62       68.57      2.61 o 
  -3   1   7     1194.65     1203.32     12.53 o 
  -2   1   7     1419.20     1425.89     17.84 o 
  -1   1   7      412.42      351.65      6.41 o 
   0   1   7      174.13      146.97      3.69 o 
   1   1   7      187.42      171.90      3.92 o 
   2   1   7     1317.45     1389.63     11.42 o 
   3   1   7     1065.11      971.54      8.88 o 
   4   1   7     1200.12     1304.84     12.63 o 
   5   1   7       46.25       54.25      3.21 o 
   6   1   7       37.13       54.52      2.65 o 
   7   1   7      717.10      692.41      9.45 o 
   8   1   7        9.71        6.72      2.59 o 
   9   1   7       57.77       51.91      5.51 o 
  10   1   7       19.48       24.09      4.58 o 
  11   1   7       89.19       88.73      9.11 o 
  12   1   7        0.54        4.46      5.60 o 
  13   1   7       36.30       27.25      7.71 o 
  14   1   7        0.41       -7.71      6.19 o 
 -14   2   7       23.43       39.42      7.76 o 
 -13   2   7       36.06       42.20      5.82 o 
 -12   2   7        0.01        1.53      3.33 o 
 -11   2   7       21.23       24.21      4.72 o 
 -10   2   7        0.56       -0.69      2.58 o 
  -9   2   7      137.66      148.86      7.44 o 
  -8   2   7       36.76       41.77      4.07 o 
  -7   2   7      394.19      392.94      9.47 o 
  -6   2   7       22.83       32.68      3.43 o 
  -5   2   7      724.51      735.08     11.00 o 
  -4   2   7      603.97      517.88      8.72 o 
  -3   2   7      518.92      464.15      7.90 o 
  -2   2   7       15.05       17.66      3.23 o 
  -1   2   7      107.85      121.34      4.55 o 
   0   2   7     6244.92     5990.75     52.24 o 
   1   2   7       33.32       30.02      3.09 o 
   2   2   7     1392.08     1445.43     14.30 o 
   3   2   7     1464.75     1587.60     14.32 o 
   4   2   7      488.22      566.61      6.94 o 
   5   2   7       14.97       21.44      3.81 o 
   6   2   7      133.73      127.28      3.78 o 
   7   2   7       89.59       78.42      6.72 o 
   8   2   7       11.13       11.62      3.43 o 
   9   2   7        8.24        4.71      3.59 o 
  10   2   7        5.89       -2.18      3.78 o 
  11   2   7       30.35       12.38      4.75 o 
  12   2   7       34.77       34.43      7.71 o 
  13   2   7        1.08        4.46      6.31 o 
  14   2   7       12.05       20.81      7.71 o 
 -14   3   7        3.95        5.94      6.94 o 
 -13   3   7        3.62       -1.22      9.52 o 
 -12   3   7       19.17       18.39      5.08 o 
 -11   3   7       13.32        5.31      3.19 o 
 -10   3   7        2.91        1.65      2.82 o 
  -9   3   7        5.33        7.78      3.01 o 
  -8   3   7       48.12       48.98      5.32 o 
  -7   3   7       34.91       35.19      4.17 o 
  -6   3   7      164.62      164.08      7.19 o 
  -5   3   7     4877.93     4692.43     46.19 o 
  -4   3   7      321.17      318.20      8.37 o 
  -3   3   7      165.85      170.53      5.83 o 
  -2   3   7        7.80        5.67      1.86 o 
  -1   3   7      397.34      425.25      9.39 o 
   0   3   7      371.19      357.98      7.72 o 
   1   3   7     3424.94     3449.00     37.20 o 
   2   3   7      938.94      933.12     11.65 o 
   3   3   7     1167.94     1230.19     29.72 o 
   4   3   7      177.19      197.05      6.99 o 
   5   3   7       21.42       18.20      5.68 o 
   6   3   7       55.92       66.59      4.28 o 
   7   3   7       20.01       15.48      3.01 o 
   8   3   7        0.97       -1.93      4.30 o 
   9   3   7        0.63       -3.09      4.41 o 
  10   3   7        4.35        3.53      4.17 o 
  11   3   7        0.02        0.00      4.00 o 
  12   3   7       20.27       21.03      7.89 o 
  13   3   7        2.98       -0.50      6.31 o 
 -13   4   7       28.28       19.87      6.90 o 
 -12   4   7        8.11       10.16      5.94 o 
 -11   4   7        2.82        5.72      9.41 o 
 -10   4   7       64.41       60.11      6.24 o 
  -9   4   7       47.47       55.60      6.33 o 
  -8   4   7        0.19        0.17      3.02 o 
  -7   4   7      141.93      132.43      6.28 o 
  -6   4   7        1.01       32.17     27.74 o 
  -5   4   7      191.96      189.17      7.13 o 
  -4   4   7     9023.89     8813.81    144.39 o 
  -3   4   7      673.27      730.41     21.91 o 
  -2   4   7     1077.94     1040.66     16.95 o 
  -1   4   7      195.50      185.74      7.82 o 
   0   4   7      326.13      335.32     11.81 o 
   1   4   7        1.42        6.13      2.52 o 
   2   4   7     1685.37     1727.81     19.00 o 
   3   4   7     2642.51     2861.30     44.07 o 
   4   4   7        1.83       -2.26      2.38 o 
   5   4   7      182.21      162.62      6.99 o 
   6   4   7      398.82      385.73     11.35 o 
   7   4   7     1840.67     1833.06     28.69 o 
   8   4   7      652.24      664.23     15.30 o 
   9   4   7      419.45      420.27     14.44 o 
  10   4   7       73.57       75.16      7.57 o 
  11   4   7      121.09      132.40      9.62 o 
  12   4   7       18.76       27.36      6.66 o 
  13   4   7        0.00        2.46      5.38 o 
 -13   5   7        9.45        7.93      6.94 o 
 -12   5   7       20.86       20.44      6.63 o 
 -11   5   7       24.81       21.14      5.85 o 
 -10   5   7       76.84       81.65     22.79 o 
  -9   5   7        0.43        1.59      3.59 o 
  -8   5   7        0.19       -0.52      3.34 o 
  -7   5   7      120.51      100.64      5.91 o 
  -6   5   7        2.66        1.37      2.62 o 
  -5   5   7      530.24      536.16     17.25 o 
  -4   5   7      253.62      285.56      9.12 o 
  -3   5   7       51.76       49.90      4.17 o 
  -2   5   7        5.82        2.07      1.86 o 
  -1   5   7      366.57      362.53      9.79 o 
   0   5   7      275.34      251.23      7.58 o 
   1   5   7      241.75      297.46      6.55 o 
   2   5   7        0.42       -1.31      0.87 o 
   3   5   7       21.64       29.42      5.45 o 
   4   5   7       84.20       80.56      6.90 o 
   5   5   7      131.81      126.19      8.32 o 
   6   5   7      289.13      262.35     13.73 o 
   7   5   7      141.41      136.97      7.97 o 
   8   5   7      247.91      234.80     10.05 o 
   9   5   7      195.77      190.36     12.95 o 
  10   5   7       20.87       17.73      6.63 o 
  11   5   7      122.93      157.89     32.70 o 
  12   5   7        7.05       11.39      7.01 o 
  13   5   7        0.54        7.19      9.41 o 
 -12   6   7        0.39        5.01      5.68 o 
 -11   6   7        0.39       -2.06      8.92 o 
 -10   6   7       31.01       34.88      7.61 o 
  -9   6   7        4.62        6.44      4.90 o 
  -8   6   7      111.49      109.30      7.80 o 
  -7   6   7       97.38       89.39      6.02 o 
  -6   6   7      168.53      157.09      7.97 o 
  -5   6   7      123.07      120.94      6.82 o 
  -4   6   7        4.85        0.99      2.86 o 
  -3   6   7      193.16      183.83      7.61 o 
  -2   6   7      638.37      612.94     13.51 o 
  -1   6   7       42.41       32.86      3.78 o 
   0   6   7       41.04       41.78      5.41 o 
   1   6   7        0.86        0.06      1.35 o 
   2   6   7      139.85      128.68      6.66 o 
   3   6   7       79.30       90.14     11.39 o 
   4   6   7       17.67       13.38      4.20 o 
   5   6   7      346.58      345.56     13.96 o 
   6   6   7       39.38       41.42      6.63 o 
   7   6   7       31.51       28.46      5.25 o 
   8   6   7       14.73       20.06      4.79 o 
   9   6   7       10.23        8.92      5.92 o 
  10   6   7        2.49        1.49      5.60 o 
  11   6   7        2.19        2.97      7.01 o 
  12   6   7       19.49       21.51      9.41 o 
 -12   7   7        0.06        4.95      6.94 o 
 -11   7   7        1.73        0.99      4.90 o 
 -10   7   7        5.80        1.98      4.90 o 
  -9   7   7        0.05       -2.97      4.51 o 
  -8   7   7       21.70       22.08      8.92 o 
  -7   7   7       37.27       38.07      7.33 o 
  -6   7   7      131.63      136.10      8.29 o 
  -5   7   7      127.86      141.48      6.88 o 
  -4   7   7       39.12       37.08      4.75 o 
  -3   7   7       51.12       51.46      6.09 o 
  -2   7   7      374.81      364.99     11.02 o 
  -1   7   7      523.65      504.69     12.66 o 
   0   7   7       28.85       25.34      5.22 o 
   1   7   7        3.99        4.58      2.75 o 
   2   7   7        4.01        4.95      2.62 o 
   3   7   7      129.72      128.80      9.11 o 
   4   7   7       28.75       31.42      6.31 o 
   5   7   7       21.41       19.32      5.60 o 
   6   7   7        7.37        2.97      4.20 o 
   7   7   7        2.71       -2.97      4.00 o 
   8   7   7       17.23       29.57      5.66 o 
   9   7   7       20.00       21.80      7.61 o 
  10   7   7       12.89        4.40      6.19 o 
  11   7   7      215.21      246.73     25.27 o 
  12   7   7       32.52       46.57     14.86 o 
 -11   8   7        1.91        0.31      5.47 o 
 -10   8   7        3.38       -0.71      4.76 o 
  -9   8   7        0.23        4.37      5.92 o 
  -8   8   7        0.00        6.94      5.94 o 
  -7   8   7        2.26       -3.54      7.43 o 
  -6   8   7        0.53       -3.20      4.51 o 
  -5   8   7        0.56       13.11      4.50 o 
  -4   8   7       14.84       12.08      3.57 o 
  -3   8   7      272.49      308.27     11.87 o 
  -2   8   7      772.52      808.77     25.76 o 
  -1   8   7      217.75      211.63     11.91 o 
   0   8   7      434.61      384.23     29.23 o 
   1   8   7      116.75      108.43      7.39 o 
   2   8   7       46.29       46.46      5.51 o 
   3   8   7      357.93      356.45     12.33 o 
   4   8   7       40.97       42.80     10.40 o 
   5   8   7        0.72        4.81      4.76 o 
   6   8   7        1.47        2.36      4.51 o 
   7   8   7       30.38       37.18      7.33 o 
   8   8   7       42.04       44.24      6.71 o 
   9   8   7      103.91      120.51     14.37 o 
  10   8   7       66.77       74.62     11.14 o 
  11   8   7       21.87       11.89     12.88 o 
 -10   9   7        2.98        1.49      5.60 o 
  -9   9   7        2.13       -5.68      5.22 o 
  -8   9   7        6.71       10.40      6.31 o 
  -7   9   7        4.77        0.59      5.22 o 
  -6   9   7       20.14       11.39      6.31 o 
  -5   9   7      201.93      187.02     10.26 o 
  -4   9   7       20.78       14.08      4.88 o 
  -3   9   7       65.92       66.10      5.88 o 
  -2   9   7       62.99       67.49      7.13 o 
  -1   9   7        8.27        8.70      4.85 o 
   0   9   7       77.03       80.45      9.11 o 
   1   9   7      359.86      361.00     12.72 o 
   2   9   7       28.08       34.58      5.66 o 
   3   9   7      394.90      420.80     29.73 o 
   4   9   7      175.43      172.22     12.61 o 
   5   9   7        0.01        1.32      5.22 o 
   6   9   7        0.71       -2.97      5.37 o 
   7   9   7        0.09       -3.96      4.90 o 
   8   9   7        0.88       -4.30      4.50 o 
   9   9   7        3.24        5.45      6.90 o 
  10   9   7        7.21       21.80     12.88 o 
  -9  10   7        1.47       14.32     10.40 o 
  -8  10   7        3.35        4.75      6.63 o 
  -7  10   7       23.26       17.65     12.88 o 
  -6  10   7        5.55       -1.92      5.92 o 
  -5  10   7       33.19       37.93      9.17 o 
  -4  10   7       14.92       13.66      6.63 o 
  -3  10   7        1.41        6.94      6.31 o 
  -2  10   7       52.88       59.59      7.23 o 
  -1  10   7       75.28       91.21      8.34 o 
   0  10   7      121.43      132.21      9.70 o 
   1  10   7        0.43        3.04      4.02 o 
   2  10   7      161.84      199.53     13.73 o 
   3  10   7      255.24      256.87     10.66 o 
   4  10   7        3.59       -2.97      4.15 o 
   5  10   7       45.93       42.24      7.04 o 
   6  10   7        1.75       -0.91      4.75 o 
   7  10   7        0.13        5.45      5.60 o 
   8  10   7        0.00       -1.85      5.45 o 
   9  10   7        6.26       -6.94      8.92 o 
  -8  11   7        0.18       -3.96      7.01 o 
  -7  11   7        0.01       -1.78      7.93 o 
  -6  11   7       16.13       13.38      7.71 o 
  -5  11   7       30.80       33.69     12.88 o 
  -4  11   7        1.98        7.67      6.63 o 
  -3  11   7       45.37       56.19      9.73 o 
  -2  11   7       12.02       11.99      8.92 o 
  -1  11   7        6.84        1.63      4.88 o 
   0  11   7        6.50       14.68      5.53 o 
   1  11   7       71.58       92.48      9.33 o 
   2  11   7       20.30       21.30      5.07 o 
   3  11   7       10.95       -1.34      5.29 o 
   4  11   7        3.46       -2.35      4.02 o 
   5  11   7        1.72       -0.94      4.31 o 
   6  11   7        0.03       -5.45      6.31 o 
   7  11   7       16.18       17.83      7.01 o 
   8  11   7        9.60       20.81     11.89 o 
  -6  12   7        0.07        7.93      9.91 o 
  -5  12   7        0.02        0.00      9.91 o 
  -4  12   7       13.53       16.39      7.61 o 
  -3  12   7        0.00        5.45      7.01 o 
  -2  12   7        2.56       -0.63      6.63 o 
  -1  12   7       19.11       45.74     10.00 o 
   0  12   7       24.82       31.52      9.44 o 
   1  12   7       68.37       70.91      8.87 o 
   2  12   7       23.79       22.19      5.57 o 
   3  12   7        0.09       -4.93      4.43 o 
   4  12   7        1.30        1.27      4.61 o 
   5  12   7        0.02       -3.71      7.15 o 
   6  12   7        0.21        2.58      6.90 o 
  -3  13   7        0.21       -0.99      7.01 o 
  -2  13   7        0.72       -1.04      6.63 o 
  -1  13   7        5.30       11.39      8.41 o 
   0  13   7        0.34        1.89      7.33 o 
   1  13   7        0.00        6.44      8.41 o 
   2  13   7       10.04        1.59      8.92 o 
   3  13   7        0.08        0.50      4.86 o 
 -14   0   8       53.31       68.50     10.44 o 
 -12   0   8       79.91       76.88      9.03 o 
 -10   0   8      416.82      403.43     15.47 o 
  -8   0   8      394.85      426.08     14.51 o 
  -6   0   8      119.31      127.42      7.13 o 
  -4   0   8     1648.84     1517.20     19.74 o 
  -2   0   8     1089.32     1002.56     26.75 o 
   0   0   8        1.19        2.48      1.40 o 
   2   0   8       44.50       62.73      3.21 o 
   4   0   8      154.22      162.20      5.32 o 
   6   0   8      122.51      149.10      7.13 o 
   8   0   8       53.03       58.73      6.31 o 
  10   0   8      119.62      129.79     13.87 o 
  12   0   8       34.70       23.78     10.90 o 
  14   0   8        0.26       -1.98      7.93 o 
 -14   1   8        2.15        0.73      4.65 o 
 -13   1   8       39.23       38.02      5.62 o 
 -12   1   8       23.24       31.68      5.01 o 
 -11   1   8        1.98        4.79      3.41 o 
 -10   1   8        8.46       14.09      3.57 o 
  -9   1   8       15.50       12.59      3.19 o 
  -8   1   8        1.29        3.09      2.32 o 
  -7   1   8        3.35        4.57      2.19 o 
  -6   1   8      156.15      158.17      5.47 o 
  -5   1   8      123.74      125.43      3.79 o 
  -4   1   8      270.01      261.80      4.94 o 
  -3   1   8      126.97      120.58      3.50 o 
  -2   1   8     3057.43     3043.85     42.90 o 
  -1   1   8      158.29      161.98      5.29 o 
   0   1   8     4235.90     3982.64     36.51 o 
   1   1   8       77.72       65.93      2.36 o 
   2   1   8      681.00      764.40      7.76 o 
   3   1   8      812.71      879.69      8.75 o 
   4   1   8     3547.82     3969.81     27.95 o 
   5   1   8      576.64      568.09      7.89 o 
   6   1   8        6.93        9.63      1.61 o 
   7   1   8       43.75       38.90      2.65 o 
   8   1   8       13.74       21.48      4.00 o 
   9   1   8        0.02       -2.97      2.86 o 
  10   1   8        1.58        6.44      3.59 o 
  11   1   8       78.31      106.81     10.40 o 
  12   1   8        1.04        1.98      5.60 o 
  13   1   8        8.26        5.13      5.92 o 
 -14   2   8        0.36        8.64      4.93 o 
 -13   2   8        0.64        0.20      3.82 o 
 -12   2   8       10.28        5.03      4.43 o 
 -11   2   8       27.20       33.08      4.38 o 
 -10   2   8       13.44       14.48      4.58 o 
  -9   2   8        0.06        1.31      2.69 o 
  -8   2   8      305.80      335.01      9.16 o 
  -7   2   8      503.53      527.65     10.92 o 
  -6   2   8       95.35       94.13      4.70 o 
  -5   2   8      377.47      372.50      7.68 o 
  -4   2   8     1199.58     1221.27     18.45 o 
  -3   2   8      938.62      949.98     15.53 o 
  -2   2   8      588.48      585.16     12.55 o 
  -1   2   8       30.03       26.33      8.42 o 
   0   2   8      478.41      440.12      7.62 o 
   1   2   8       95.34       94.96      5.01 o 
   2   2   8      879.82      861.02     10.27 o 
   3   2   8      582.16      564.49      6.75 o 
   4   2   8       56.44       44.39      2.29 o 
   5   2   8     1151.32     1285.05     13.37 o 
   6   2   8      243.44      246.17      6.05 o 
   7   2   8       20.67       22.57      2.57 o 
   8   2   8        2.81        0.47      3.02 o 
   9   2   8        5.95        4.48      3.78 o 
  10   2   8       33.32       30.16      5.46 o 
  11   2   8        0.71       -3.91      3.78 o 
  12   2   8       37.22       12.15      6.63 o 
  13   2   8        0.76       -5.88     11.39 o 
 -13   3   8        3.49       -1.34      7.93 o 
 -12   3   8        3.09       -0.17      6.81 o 
 -11   3   8        2.86        2.25      3.59 o 
 -10   3   8        1.39        1.80      3.34 o 
  -9   3   8        6.87        1.34      3.59 o 
  -8   3   8       94.42      103.44      6.86 o 
  -7   3   8      228.36      244.30      9.12 o 
  -6   3   8       82.04       86.46      6.13 o 
  -5   3   8      966.31     1009.17     18.31 o 
  -4   3   8        1.48       -2.83      1.89 o 
  -3   3   8      389.16      358.44      8.87 o 
  -2   3   8       96.18       97.97      9.55 o 
  -1   3   8      438.05      470.65      9.84 o 
   0   3   8     5251.87     5456.32     56.92 o 
   1   3   8      325.66      351.07      8.10 o 
   2   3   8      755.92      796.90     14.08 o 
   3   3   8      188.13      202.99      6.28 o 
   4   3   8     1931.09     2105.15     25.88 o 
   5   3   8      364.10      346.29      8.27 o 
   6   3   8        9.16       19.70      2.82 o 
   7   3   8       20.33       15.96      3.19 o 
   8   3   8      255.04      258.59      9.72 o 
   9   3   8      188.69      174.14      9.33 o 
  10   3   8        2.13        1.26      4.36 o 
  11   3   8       41.16       37.98      6.66 o 
  12   3   8        0.91        1.13      5.81 o 
  13   3   8       19.25       15.99     12.88 o 
 -13   4   8       20.91       17.54      6.94 o 
 -12   4   8        0.22        0.71      4.76 o 
 -11   4   8        2.21        1.85      3.92 o 
 -10   4   8        7.67       10.11      4.48 o 
  -9   4   8        0.67       -0.74      3.21 o 
  -8   4   8     1444.84     1407.72     25.28 o 
  -7   4   8       16.36       11.98      6.09 o 
  -6   4   8        4.85        9.97      3.02 o 
  -5   4   8      166.92      167.44      5.92 o 
  -4   4   8     2734.74     2832.49     35.52 o 
  -3   4   8      407.61      467.99     11.02 o 
  -2   4   8        4.72       42.03     16.45 o 
  -1   4   8      315.67      312.74     10.13 o 
   0   4   8      101.66      109.87      4.79 o 
   1   4   8      958.99     1039.69     13.78 o 
   2   4   8     1049.01     1069.18     18.34 o 
   3   4   8       64.68       70.44     15.85 o 
   4   4   8       13.79        9.36      3.09 o 
   5   4   8      289.02      289.23      9.62 o 
   6   4   8      427.12      411.48     12.31 o 
   7   4   8      147.73      147.39      8.01 o 
   8   4   8      723.38      749.79     14.79 o 
   9   4   8      163.93      183.43     10.03 o 
  10   4   8        0.28        2.97      4.36 o 
  11   4   8       41.39       53.10      9.44 o 
  12   4   8       55.09       40.66      6.82 o 
  13   4   8        0.19       -1.27      4.88 o 
 -13   5   8        0.23        6.94      7.93 o 
 -12   5   8       10.15        9.09      7.43 o 
 -11   5   8        5.34        5.24      4.95 o 
 -10   5   8       18.91        7.77      4.51 o 
  -9   5   8       14.89       13.38      7.36 o 
  -8   5   8       93.49       98.91      7.39 o 
  -7   5   8      235.04      218.18      8.16 o 
  -6   5   8       16.66       12.24      3.59 o 
  -5   5   8      274.58      285.97     10.66 o 
  -4   5   8        3.04        3.61      2.44 o 
  -3   5   8       87.00       75.76      4.93 o 
  -2   5   8      211.56      204.94      7.98 o 
  -1   5   8      567.85      526.69     11.59 o 
   0   5   8      120.59      121.16      5.53 o 
   1   5   8      136.70      150.81      4.80 o 
   2   5   8        3.70        1.78      2.62 o 
   3   5   8        8.00        1.56      2.97 o 
   4   5   8       64.28       49.01      5.92 o 
   5   5   8      134.76      133.98     14.37 o 
   6   5   8      229.16      223.41      9.29 o 
   7   5   8     1009.00      991.47     20.80 o 
   8   5   8      542.34      564.84     15.71 o 
   9   5   8       19.08       20.44      6.94 o 
  10   5   8       68.11       76.94      9.81 o 
  11   5   8        0.19       -2.44      5.22 o 
  12   5   8        0.70       -0.42      6.63 o 
 -12   6   8        1.30        4.27      6.44 o 
 -11   6   8       33.11       42.81      7.71 o 
 -10   6   8       12.91        9.84      5.22 o 
  -9   6   8        0.33       -4.77      8.42 o 
  -8   6   8       40.62       53.72      6.15 o 
  -7   6   8        0.35        0.19      3.19 o 
  -6   6   8       81.57       67.96      7.71 o 
  -5   6   8        5.08        7.62      3.21 o 
  -4   6   8        7.86        7.36      5.50 o 
  -3   6   8      132.35      127.74      6.66 o 
  -2   6   8      171.55      190.75      7.39 o 
  -1   6   8        7.32       10.96      3.02 o 
   0   6   8       20.58       18.39      2.88 o 
   1   6   8        3.28        2.64      2.29 o 
   2   6   8      148.62      144.69      6.99 o 
   3   6   8      181.11      173.64      7.77 o 
   4   6   8        1.83        1.49      3.50 o 
   5   6   8       51.91       47.68      6.63 o 
   6   6   8       57.49       40.84      6.90 o 
   7   6   8       11.74        4.78      4.17 o 
   8   6   8       47.95       52.17      6.41 o 
   9   6   8       72.78       82.18     10.14 o 
  10   6   8       66.73       89.51     16.35 o 
  11   6   8       57.81       67.14     11.39 o 
  12   6   8       36.93       37.02      9.44 o 
 -12   7   8        2.47       13.87      8.92 o 
 -11   7   8        8.88       15.07      6.63 o 
 -10   7   8        9.43        3.50      6.94 o 
  -9   7   8        5.03       -0.42      6.44 o 
  -8   7   8        0.29        0.61      4.95 o 
  -7   7   8        0.34        1.40      3.92 o 
  -6   7   8       33.98       26.21      5.08 o 
  -5   7   8        9.59        6.12      5.65 o 
  -4   7   8      691.51      702.32     16.39 o 
  -3   7   8     1324.68     1298.74     29.15 o 
  -2   7   8        1.64        0.52      3.02 o 
  -1   7   8      336.29      317.97     15.20 o 
   0   7   8        8.89        5.94      4.20 o 
   1   7   8       25.32       18.82      3.92 o 
   2   7   8       23.92       22.76      3.78 o 
   3   7   8        0.83        0.64      3.42 o 
   4   7   8        5.10        3.96      4.20 o 
   5   7   8        6.96        8.42      4.90 o 
   6   7   8       83.33       77.65     10.40 o 
   7   7   8        0.83       -0.52      5.49 o 
   8   7   8        0.44       -5.57      3.71 o 
   9   7   8      133.92      119.46     29.72 o 
  10   7   8        1.02        1.49      6.31 o 
  11   7   8       37.04       35.01      9.28 o 
 -11   8   8        6.84        0.00      8.42 o 
 -10   8   8        3.05       11.39      6.31 o 
  -9   8   8       21.52       18.56      6.63 o 
  -8   8   8       80.76       84.30     11.39 o 
  -7   8   8       17.26       10.90      5.60 o 
  -6   8   8       12.97        7.93      5.60 o 
  -5   8   8      252.34      233.28      8.77 o 
  -4   8   8      194.48      206.49      8.72 o 
  -3   8   8        1.08       -2.31      3.43 o 
  -2   8   8       52.53       46.31      5.66 o 
  -1   8   8      247.22      229.94     12.61 o 
   0   8   8        0.01       -3.30      4.03 o 
   1   8   8      112.08      119.64      7.80 o 
   2   8   8        0.16       -1.30      3.43 o 
   3   8   8      222.73      233.68     13.51 o 
   4   8   8      191.19      209.13     14.86 o 
   5   8   8        9.68       10.28      5.47 o 
   6   8   8        0.40       -3.43      4.51 o 
   7   8   8       19.64       20.63      5.92 o 
   8   8   8        1.35       -1.19      4.30 o 
   9   8   8       64.68       75.84     10.44 o 
  10   8   8        3.34        0.50      7.01 o 
  11   8   8        1.93       21.80     12.88 o 
 -10   9   8       15.54       14.86      7.33 o 
  -9   9   8       15.13       31.81     11.89 o 
  -8   9   8        2.56        1.86      8.92 o 
  -7   9   8        0.09        5.01      5.92 o 
  -6   9   8        3.32        3.47      5.60 o 
  -5   9   8       14.38        1.35      4.30 o 
  -4   9   8      152.32      158.44     10.73 o 
  -3   9   8        0.29       -1.81      3.92 o 
  -2   9   8       35.61       34.96      7.01 o 
  -1   9   8      128.55      130.21     10.44 o 
   0   9   8      380.80      426.05     26.26 o 
   1   9   8      104.89       94.16     10.14 o 
   2   9   8       52.40       59.86      6.99 o 
   3   9   8        0.58       -4.09      3.92 o 
   4   9   8      702.48      741.66     37.96 o 
   5   9   8       91.02       91.16      9.81 o 
   6   9   8       28.55       30.79      7.33 o 
   7   9   8        1.10       -0.46      6.94 o 
   8   9   8        7.56       16.73      5.79 o 
   9   9   8        5.39       -1.54      6.19 o 
  10   9   8       51.74       33.69     13.87 o 
  -9  10   8        0.63       -5.57     12.88 o 
  -8  10   8        1.97        0.99      8.92 o 
  -7  10   8        0.24       -8.92      7.43 o 
  -6  10   8        1.50       -2.66      5.47 o 
  -5  10   8        3.57        2.92      4.50 o 
  -4  10   8       59.97       51.69      9.11 o 
  -3  10   8        5.54        0.50      5.60 o 
  -2  10   8        0.10       -0.99      3.80 o 
  -1  10   8        4.74       10.75      5.08 o 
   0  10   8      116.13      125.53      9.45 o 
   1  10   8        3.60       -0.30      4.75 o 
   2  10   8      262.53      278.05     11.58 o 
   3  10   8      154.91      167.32      9.24 o 
   4  10   8       87.37       87.90      7.52 o 
   5  10   8        7.23        0.81      3.87 o 
   6  10   8       12.16        6.84      5.46 o 
   7  10   8        8.74        2.20      6.19 o 
   8  10   8        1.27        8.70      5.66 o 
   9  10   8        0.90       -5.94     10.90 o 
  -8  11   8        0.14       -1.98      7.43 o 
  -7  11   8        8.88       12.60      7.33 o 
  -6  11   8       13.74       30.71     11.89 o 
  -5  11   8        2.78       -0.99      8.92 o 
  -4  11   8        1.80        0.47      5.92 o 
  -3  11   8        0.08       -3.65      9.41 o 
  -2  11   8       11.16       10.29      7.33 o 
  -1  11   8       22.97       25.28      6.24 o 
   0  11   8       35.53       30.59      6.82 o 
   1  11   8        2.21        4.82      5.32 o 
   2  11   8        0.48       -0.12      4.19 o 
   3  11   8        0.81        1.81      4.19 o 
   4  11   8       11.80        9.29      4.77 o 
   5  11   8        8.02        5.57      4.66 o 
   6  11   8        7.22        4.44      4.93 o 
   7  11   8        0.19       -2.97      5.60 o 
  -6  12   8        6.67        0.99      9.91 o 
  -5  12   8        3.47       10.90     10.90 o 
  -4  12   8       12.32       10.40      7.71 o 
  -3  12   8        5.18        5.45      7.01 o 
  -2  12   8        7.15        8.92      7.71 o 
  -1  12   8        5.30        5.45      7.01 o 
   0  12   8        2.53        4.39      7.33 o 
   1  12   8       19.76        9.17      6.08 o 
   2  12   8        0.87       -1.65      5.92 o 
   3  12   8        4.89        8.84      4.90 o 
   4  12   8        1.78       -0.15      4.31 o 
   5  12   8        0.11       -1.00      4.52 o 
  -2  13   8        6.22        4.95      7.71 o 
  -1  13   8        5.18       -5.49      7.61 o 
   0  13   8        2.06       -0.99      7.71 o 
   1  13   8       27.80       46.57     11.21 o 
   2  13   8        6.76        7.99      6.37 o 
 -13   0   9        3.56       12.41      9.91 o 
 -11   0   9      180.39      168.36     10.95 o 
  -9   0   9        3.62        5.04      4.03 o 
  -7   0   9       14.39       23.58      4.03 o 
  -5   0   9      559.25      556.23     10.56 o 
  -3   0   9     1348.20     1251.42     22.29 o 
  -1   0   9      643.78      553.89     12.55 o 
   1   0   9     1525.74     1551.46     24.86 o 
   3   0   9      271.71      262.66      8.84 o 
   5   0   9       62.19       63.87      4.00 o 
   7   0   9      553.91      579.92     16.27 o 
   9   0   9       43.99       34.68      8.92 o 
  11   0   9       17.06       18.83      8.92 o 
  13   0   9       12.51       14.86      9.91 o 
 -14   1   9        0.01       10.87      6.24 o 
 -13   1   9       29.85       32.38      5.28 o 
 -12   1   9        3.74        4.17      3.71 o 
 -11   1   9       45.30       59.74      5.47 o 
 -10   1   9      185.08      178.75      8.72 o 
  -9   1   9       50.70       54.73      4.78 o 
  -8   1   9       44.09       54.53      4.45 o 
  -7   1   9      721.40      758.44     13.37 o 
  -6   1   9      679.13      771.83     12.63 o 
  -5   1   9        8.08       11.72      1.84 o 
  -4   1   9      744.71      689.54      9.26 o 
  -3   1   9       28.86       31.72      2.69 o 
  -2   1   9       94.57       73.55      4.29 o 
  -1   1   9      462.57      449.82      7.90 o 
   0   1   9       56.16       52.43      3.00 o 
   1   1   9      532.78      567.11      8.28 o 
   2   1   9     5250.81     5392.20     39.41 o 
   3   1   9       15.81       14.31      1.35 o 
   4   1   9      680.98      764.40      7.83 o 
   5   1   9       13.01       16.83      1.66 o 
   6   1   9      152.45      154.26      4.28 o 
   7   1   9      502.57      481.86      7.92 o 
   8   1   9       13.18       14.24      3.78 o 
   9   1   9       39.80       33.54      4.58 o 
  10   1   9       28.50       20.81      6.31 o 
  11   1   9        0.07        0.99      6.44 o 
  12   1   9        7.13        0.99      5.60 o 
  13   1   9        6.68        9.80      6.63 o 
 -14   2   9        0.28       -7.93      6.94 o 
 -13   2   9        0.89       -2.16      5.63 o 
 -12   2   9        3.53        2.90      3.59 o 
 -11   2   9        2.22       -0.02      3.08 o 
 -10   2   9        2.35        2.58      3.01 o 
  -9   2   9       99.97       97.67      6.02 o 
  -8   2   9      106.70      114.97      9.30 o 
  -7   2   9      195.68      183.13      6.64 o 
  -6   2   9      348.32      361.64     10.05 o 
  -5   2   9        6.22        3.88      5.55 o 
  -4   2   9        1.42        0.46      1.57 o 
  -3   2   9      414.04      394.07      7.87 o 
  -2   2   9       95.36       82.48      4.14 o 
  -1   2   9      136.38      141.42      5.58 o 
   0   2   9       29.54       38.80      2.86 o 
   1   2   9     4684.84     4914.83     44.90 o 
   2   2   9       32.93       39.56      2.87 o 
   3   2   9     1659.36     1759.21     14.96 o 
   4   2   9      364.76      373.86      6.17 o 
   5   2   9      202.53      248.86      4.56 o 
   6   2   9        5.64        5.43      1.92 o 
   7   2   9       17.33       24.75      3.66 o 
   8   2   9       16.34       10.15      2.91 o 
   9   2   9      375.15      360.85     12.33 o 
  10   2   9       23.23       14.35      6.19 o 
  11   2   9       64.81       63.74      7.04 o 
  12   2   9      108.61      107.15     11.21 o 
  13   2   9        0.02       -2.71      5.22 o 
 -13   3   9       12.29       17.83      9.91 o 
 -12   3   9        3.24       -1.32      4.00 o 
 -11   3   9        1.96       -1.08      3.71 o 
 -10   3   9       12.68       11.72      4.86 o 
  -9   3   9       72.38       84.77      6.99 o 
  -8   3   9        0.13       -2.45      3.02 o 
  -7   3   9      116.26      124.39     10.85 o 
  -6   3   9       26.78       26.95      3.78 o 
  -5   3   9      205.63      211.93      6.09 o 
  -4   3   9      275.19      230.41      8.87 o 
  -3   3   9      304.28      317.76      8.46 o 
  -2   3   9      208.22      240.13      7.32 o 
  -1   3   9     2025.52     2104.61     26.85 o 
   0   3   9      902.66     1011.73     15.69 o 
   1   3   9     7001.35     6963.94     71.01 o 
   2   3   9      198.93      248.44      7.77 o 
   3   3   9     1447.75     1626.98     32.06 o 
   4   3   9       76.34       76.82      7.11 o 
   5   3   9       18.80       26.60      2.85 o 
   6   3   9       57.14       61.52      4.28 o 
   7   3   9       98.33      109.67      6.15 o 
   8   3   9        5.42        4.28      2.91 o 
   9   3   9       21.52       45.50      6.08 o 
  10   3   9      196.27      187.17     10.26 o 
  11   3   9       32.45       45.43      6.82 o 
  12   3   9       47.15       35.81      6.66 o 
  13   3   9        4.61        5.32      6.63 o 
 -13   4   9       40.00       24.77     11.89 o 
 -12   4   9        6.25        3.96      4.95 o 
 -11   4   9        1.98       -2.16      3.71 o 
 -10   4   9       13.16        8.40      3.78 o 
  -9   4   9        1.45        2.48      3.59 o 
  -8   4   9      612.26      594.65     15.94 o 
  -7   4   9        1.94       -0.99      2.86 o 
  -6   4   9       85.18      102.38      6.41 o 
  -5   4   9      107.86      108.63      5.11 o 
  -4   4   9       16.74       14.80      3.21 o 
  -3   4   9      647.00      733.78     47.78 o 
  -2   4   9      413.58      393.57      8.77 o 
  -1   4   9       43.52       74.00      4.98 o 
   0   4   9       13.27       14.41      2.46 o 
   1   4   9     2056.74     2120.99     26.93 o 
   2   4   9      388.24      451.09      8.09 o 
   3   4   9      153.94      146.62      6.47 o 
   4   4   9       11.57       13.06      7.93 o 
   5   4   9      165.20      158.49      7.13 o 
   6   4   9       12.82       10.06      3.59 o 
   7   4   9       20.95       19.99      4.20 o 
   8   4   9      391.75      410.21     12.16 o 
   9   4   9      175.09      214.48     10.67 o 
  10   4   9       23.88       21.73      5.32 o 
  11   4   9       73.44       69.43      8.14 o 
  12   4   9        0.20        3.96      4.93 o 
  13   4   9        0.03        2.73      5.08 o 
 -12   5   9        0.57       17.83     10.90 o 
 -11   5   9        0.45       -5.03      4.51 o 
 -10   5   9        0.78       -7.20      4.80 o 
  -9   5   9       20.22       16.53      4.50 o 
  -8   5   9       69.98       64.36      7.48 o 
  -7   5   9     2500.35     2389.59     63.47 o 
  -6   5   9      261.92      279.78     10.26 o 
  -5   5   9       24.75       16.04      3.21 o 
  -4   5   9      311.96      297.54      9.29 o 
  -3   5   9       27.64       32.21      4.09 o 
  -2   5   9        0.73        1.19      2.04 o 
  -1   5   9      164.08      147.76      6.08 o 
   0   5   9      146.43      158.04      6.24 o 
   1   5   9      422.74      390.51     12.11 o 
   2   5   9      172.49      162.05      7.04 o 
   3   5   9        2.08       -0.13      2.14 o 
   4   5   9       84.34       78.12      6.63 o 
   5   5   9      295.47      282.91     12.13 o 
   6   5   9        0.00        2.13      3.59 o 
   7   5   9       89.39       79.49      6.67 o 
   8   5   9      136.44      120.05      9.38 o 
   9   5   9        8.95        9.79      5.92 o 
  10   5   9       28.43       29.52      8.03 o 
  11   5   9        5.30        1.63      5.94 o 
  12   5   9       11.95       21.30      8.41 o 
 -12   6   9        2.06       -9.91      6.94 o 
 -11   6   9        7.24        0.66      5.22 o 
 -10   6   9       16.08        3.37     10.40 o 
  -9   6   9       14.43       11.89      5.60 o 
  -8   6   9       56.89       54.47      6.29 o 
  -7   6   9        7.04        5.94      4.00 o 
  -6   6   9      228.84      200.51     11.54 o 
  -5   6   9        6.22       -0.29      3.02 o 
  -4   6   9       90.19      104.80      6.49 o 
  -3   6   9      425.07      377.28     18.40 o 
  -2   6   9       95.43       94.86      5.89 o 
  -1   6   9       82.75      109.51     11.80 o 
   0   6   9        2.35        2.18      2.04 o 
   1   6   9       30.01       22.30      4.90 o 
   2   6   9        3.21        5.08      4.23 o 
   3   6   9       97.46       99.22      6.47 o 
   4   6   9       66.31       57.47      6.63 o 
   5   6   9      207.72      206.68     11.54 o 
   6   6   9     1126.32     1116.01     22.84 o 
   7   6   9      278.05      260.72     12.81 o 
   8   6   9        9.52        9.61      4.67 o 
   9   6   9      107.94      102.09     11.21 o 
  10   6   9       47.83       65.82     10.14 o 
  11   6   9       20.63       30.98      8.74 o 
  12   6   9       14.38       19.32      8.92 o 
 -11   7   9        2.85       -5.94      3.96 o 
 -10   7   9       35.32       42.60      8.41 o 
  -9   7   9       52.21       31.74      7.01 o 
  -8   7   9        0.48        2.29      8.92 o 
  -7   7   9       88.12       71.77      7.72 o 
  -6   7   9      202.87      218.01     10.09 o 
  -5   7   9        2.05       -3.38      3.17 o 
  -4   7   9     1120.86     1107.81     21.53 o 
  -3   7   9      865.66      855.66     18.31 o 
  -2   7   9       49.24       40.55      4.93 o 
  -1   7   9      408.32      393.59     11.50 o 
   0   7   9       18.32       24.05      5.94 o 
   1   7   9        6.02        2.38      3.30 o 
   2   7   9        0.73       -1.30      2.62 o 
   3   7   9      124.37      129.85      7.61 o 
   4   7   9       83.00       76.27      7.24 o 
   5   7   9       21.39       26.77      6.31 o 
   6   7   9       13.80       22.14      6.44 o 
   7   7   9       21.62       17.96      5.15 o 
   8   7   9      332.37      320.26     13.08 o 
   9   7   9       15.98       29.23      8.41 o 
  10   7   9        5.82        3.47      7.01 o 
  11   7   9        8.62        8.82      6.90 o 
 -10   8   9        0.20        5.20      5.94 o 
  -9   8   9       14.68        2.66      6.44 o 
  -8   8   9        4.67        6.44      6.31 o 
  -7   8   9        1.92       -4.80      4.51 o 
  -6   8   9        0.35       -5.67      3.78 o 
  -5   8   9        4.88        0.84      3.19 o 
  -4   8   9      200.63      190.52      9.15 o 
  -3   8   9        0.64       -3.90      3.02 o 
  -2   8   9       23.82       27.95      5.92 o 
  -1   8   9        2.55        6.94      4.90 o 
   0   8   9      143.46      143.69     14.37 o 
   1   8   9      357.93      369.66     16.45 o 
   2   8   9      143.53      141.38      8.92 o 
   3   8   9        1.41        0.64      3.49 o 
   4   8   9      263.19      245.58     11.02 o 
   5   8   9      128.49      145.22     23.78 o 
   6   8   9       17.33       16.09      5.92 o 
   7   8   9       16.12       27.00      6.90 o 
   8   8   9       62.65       81.33     10.76 o 
   9   8   9       10.15       21.80      7.61 o 
  10   8   9        0.83        0.05      6.63 o 
 -10   9   9        0.41       -2.97      9.91 o 
  -9   9   9        0.09        5.84     11.39 o 
  -8   9   9        5.15        7.93      6.31 o 
  -7   9   9        4.08        0.00      4.95 o 
  -6   9   9        0.00       -4.53      4.76 o 
  -5   9   9       54.13       39.80     12.88 o 
  -4   9   9       82.79       81.08      6.86 o 
  -3   9   9        1.85        5.15      5.22 o 
  -2   9   9       71.93       74.95      8.74 o 
  -1   9   9        1.82       -0.50      4.90 o 
   0   9   9       40.63       38.30      7.71 o 
   1   9   9      460.90      538.57     38.15 o 
   2   9   9       24.21       30.39      5.92 o 
   3   9   9       87.86       89.27      8.19 o 
   4   9   9       96.19       92.42      7.97 o 
   5   9   9       22.67       22.30      5.32 o 
   6   9   9        1.57       -2.36      4.51 o 
   7   9   9       17.07       25.49     14.86 o 
   8   9   9       14.35       19.54      6.60 o 
   9   9   9        8.60       14.43     10.90 o 
  10   9   9       41.45       41.61     14.86 o 
  -9  10   9        2.87       -3.96      8.92 o 
  -8  10   9        3.13       -0.99      7.93 o 
  -7  10   9        6.92        4.36      6.90 o 
  -6  10   9       17.66       13.16      7.33 o 
  -5  10   9        1.91       -3.77      6.44 o 
  -4  10   9        6.86       -1.18      5.47 o 
  -3  10   9       17.88       18.44      5.51 o 
  -2  10   9        0.19        0.60      4.17 o 
  -1  10   9        1.61       -3.45      3.92 o 
   0  10   9        6.49        6.00      5.92 o 
   1  10   9       94.31      113.50     11.14 o 
   2  10   9       53.74       49.69      7.04 o 
   3  10   9        1.16        1.62      4.36 o 
   4  10   9       47.52       55.71      7.44 o 
   5  10   9       65.02       53.65      7.04 o 
   6  10   9        2.03       13.15      5.38 o 
   7  10   9        0.52        1.98      6.19 o 
   8  10   9        9.07       11.19      6.08 o 
  -7  11   9       30.85       15.85     12.88 o 
  -6  11   9       23.70       23.78     11.89 o 
  -5  11   9        7.14        9.91     10.90 o 
  -4  11   9       22.05       17.40      8.03 o 
  -3  11   9       56.78       58.83      9.73 o 
  -2  11   9        8.75       16.84      7.71 o 
  -1  11   9       21.07       26.29      6.55 o 
   0  11   9       16.15       16.50      5.83 o 
   1  11   9        1.04       -1.83      4.62 o 
   2  11   9        0.95       -3.96      4.75 o 
   3  11   9        1.68        2.23      4.22 o 
   4  11   9        6.21        1.38      4.10 o 
   5  11   9        8.45        8.04      4.39 o 
   6  11   9        0.62        1.91      4.35 o 
   7  11   9        5.71       10.70      6.60 o 
  -5  12   9        4.45       -6.94      8.92 o 
  -4  12   9        3.77        5.38     10.90 o 
  -3  12   9        0.00        3.96      7.33 o 
  -2  12   9        0.50       -5.77      5.92 o 
  -1  12   9        0.04       10.95      7.33 o 
   0  12   9        4.21        6.04      5.89 o 
   1  12   9       46.06       63.71      9.12 o 
   2  12   9        9.97        8.26      6.29 o 
   3  12   9        0.03        0.86      4.61 o 
   4  12   9        2.67        3.88      4.83 o 
   5  12   9        0.60       -6.28      4.19 o 
  -2  13   9        2.76        7.93      7.71 o 
  -1  13   9        1.02        1.81      7.85 o 
   0  13   9        6.29       10.44     11.39 o 
   1  13   9        2.11        2.48      7.71 o 
 -14   0  10       11.86       26.75     13.87 o 
 -12   0  10       44.46       45.32     11.39 o 
 -10   0  10        0.67       -2.90      4.20 o 
  -8   0  10        5.90        3.60      3.81 o 
  -6   0  10       61.50       46.46      3.80 o 
  -4   0  10      253.29      199.71      5.58 o 
  -2   0  10     2581.14     2526.48     46.07 o 
   0   0  10     1908.76     1949.20     30.47 o 
   2   0  10       50.58       74.92      3.49 o 
   4   0  10     3558.07     3821.92     36.34 o 
   6   0  10        0.16       -0.54      2.23 o 
   8   0  10      244.61      239.36     11.21 o 
  10   0  10      118.52      124.84     13.87 o 
  12   0  10        3.03        6.94      8.92 o 
 -13   1  10       15.33        4.46      6.31 o 
 -12   1  10       13.59       15.50      5.51 o 
 -11   1  10       17.43       18.18      4.19 o 
 -10   1  10       13.22        5.70      3.47 o 
  -9   1  10      118.28      108.68      6.95 o 
  -8   1  10        2.49        4.22      2.58 o 
  -7   1  10       81.63       88.26      5.01 o 
  -6   1  10        8.41        7.10      2.81 o 
  -5   1  10       26.22       28.27      2.31 o 
  -4   1  10      564.90      580.05      9.37 o 
  -3   1  10      119.51      119.57      4.52 o 
  -2   1  10      392.51      409.00      8.02 o 
  -1   1  10       45.98       40.07      2.72 o 
   0   1  10        1.32        3.47      1.49 o 
   1   1  10      792.63      790.43      8.68 o 
   2   1  10     3074.61     3099.74     24.77 o 
   3   1  10        5.04        3.04      1.50 o 
   4   1  10       25.11       41.07      2.34 o 
   5   1  10       62.19       56.53      2.60 o 
   6   1  10       37.68       32.84      2.50 o 
   7   1  10       70.45       69.41      3.93 o 
   8   1  10        0.21       -3.43      2.29 o 
   9   1  10       10.64       15.59      4.17 o 
  10   1  10        4.90       -0.23      4.51 o 
  11   1  10        5.42       -0.99      6.94 o 
  12   1  10       29.31       30.27      7.71 o 
  13   1  10        9.44       13.87      7.01 o 
 -13   2  10        3.54        6.44      7.71 o 
 -12   2  10       32.65       36.71      6.24 o 
 -11   2  10       15.32       18.04      4.16 o 
 -10   2  10        1.11        0.02      2.55 o 
  -9   2  10      132.02      138.60      6.80 o 
  -8   2  10       15.87       23.49      3.36 o 
  -7   2  10        0.00       -3.68      2.45 o 
  -6   2  10        5.04        5.82      2.77 o 
  -5   2  10        0.00       -2.57      1.72 o 
  -4   2  10       74.79       79.57      4.00 o 
  -3   2  10      744.70      731.19     10.79 o 
  -2   2  10       34.33       33.89      2.69 o 
  -1   2  10     2537.60     2626.51     27.57 o 
   0   2  10      472.91      444.50      8.31 o 
   1   2  10     3177.13     3527.79     34.37 o 
   2   2  10      696.73      808.41     12.10 o 
   3   2  10     1627.45     1609.69     14.25 o 
   4   2  10        0.77        2.68      1.13 o 
   5   2  10        1.44        1.69      1.55 o 
   6   2  10      439.89      451.37      8.69 o 
   7   2  10       93.91       91.81      4.31 o 
   8   2  10      127.35      135.24      6.34 o 
   9   2  10        2.42       -0.89      5.16 o 
  10   2  10        8.48        9.58      4.58 o 
  11   2  10       96.87      104.74     17.83 o 
  12   2  10        4.84        0.00      5.92 o 
  13   2  10        2.24        8.62      6.90 o 
 -13   3  10       16.68       14.86     10.90 o 
 -12   3  10       13.39       12.10      6.63 o 
 -11   3  10        5.80        1.11     13.38 o 
 -10   3  10        2.31       -0.94      4.66 o 
  -9   3  10        1.96        1.98      3.43 o 
  -8   3  10       40.73       31.76      4.75 o 
  -7   3  10      201.93      215.47      8.74 o 
  -6   3  10      138.51      156.04      7.13 o 
  -5   3  10      339.11      330.39      7.71 o 
  -4   3  10        1.87        0.83      1.74 o 
  -3   3  10     1226.14     1137.61     18.32 o 
  -2   3  10      100.94      108.39      8.32 o 
  -1   3  10      762.23      938.72     15.74 o 
   0   3  10     1139.92     1267.35     18.90 o 
   1   3  10       43.90       30.36      2.88 o 
   2   3  10       17.63       18.60      3.02 o 
   3   3  10       50.28       54.63      3.27 o 
   4   3  10        0.48        1.21      1.74 o 
   5   3  10        3.17        3.39      2.08 o 
   6   3  10      303.99      345.78      9.11 o 
   7   3  10       18.74       13.67      3.08 o 
   8   3  10      100.11      134.86      6.83 o 
   9   3  10     1469.78     1472.47     27.41 o 
  10   3  10       22.31       23.44      5.32 o 
  11   3  10       33.14       33.18      6.04 o 
  12   3  10        0.67        0.35      5.92 o 
  13   3  10        2.58        3.49      6.63 o 
 -12   4  10        1.46       -2.97      7.93 o 
 -11   4  10        5.94        9.38      5.92 o 
 -10   4  10        4.43        5.42      3.78 o 
  -9   4  10       24.15       23.23      5.27 o 
  -8   4  10      517.35      520.33     25.96 o 
  -7   4  10       31.96       32.09      4.93 o 
  -6   4  10      212.79      188.25      8.14 o 
  -5   4  10       23.89       15.76      2.69 o 
  -4   4  10       23.06       22.01      3.34 o 
  -3   4  10        4.78        0.99      2.29 o 
  -2   4  10       99.69       81.58      4.28 o 
  -1   4  10        0.27       -1.32      1.72 o 
   0   4  10       44.59       46.26      3.78 o 
   1   4  10     1538.99     1666.28     26.91 o 
   2   4  10      190.87      215.68      6.15 o 
   3   4  10        9.31        8.23      2.62 o 
   4   4  10        0.32       -2.79      1.86 o 
   5   4  10      169.64      188.08      8.14 o 
   6   4  10        1.04       -3.37      2.75 o 
   7   4  10        4.39        1.97      3.34 o 
   8   4  10       14.17       14.33      3.80 o 
   9   4  10        0.86        3.49      4.17 o 
  10   4  10       56.82       55.28      7.04 o 
  11   4  10        1.07       -0.01      5.61 o 
  12   4  10        6.00        1.07      4.62 o 
 -12   5  10        1.69        8.92      8.92 o 
 -11   5  10        5.22       18.83      8.92 o 
 -10   5  10        4.73       -0.84      4.51 o 
  -9   5  10        1.39       -2.68      3.59 o 
  -8   5  10       10.23        3.91      7.02 o 
  -7   5  10     1789.81     1657.45     34.53 o 
  -6   5  10       22.67       17.47      4.00 o 
  -5   5  10      389.54      369.10     19.97 o 
  -4   5  10        5.66        8.92      2.86 o 
  -3   5  10        6.88        8.26      2.86 o 
  -2   5  10        0.13       -1.22      2.16 o 
  -1   5  10       18.69       20.55      3.02 o 
   0   5  10      174.57      192.31      6.83 o 
   1   5  10        0.47        2.97      2.04 o 
   2   5  10      100.62      105.72      6.29 o 
   3   5  10       26.47       24.37      3.59 o 
   4   5  10      335.27      308.67     10.26 o 
   5   5  10      455.60      458.11     16.07 o 
   6   5  10        8.67        4.06      3.59 o 
   7   5  10        0.24       -0.93      3.49 o 
   8   5  10       41.26       48.66      5.97 o 
   9   5  10      314.20      326.41     16.45 o 
  10   5  10       17.42       24.53      7.33 o 
  11   5  10        0.59       10.33      6.63 o 
  12   5  10        2.35        1.04      6.41 o 
 -11   6  10        4.79       13.87      8.92 o 
 -10   6  10        1.23        0.00      6.94 o 
  -9   6  10        6.79       11.89      4.90 o 
  -8   6  10        0.00       -0.92      4.45 o 
  -7   6  10       82.48       85.54      7.23 o 
  -6   6  10      872.46      782.53     23.09 o 
  -5   6  10      414.63      433.26     16.28 o 
  -4   6  10      783.77      763.37     16.51 o 
  -3   6  10      577.74      572.88     14.08 o 
  -2   6  10      319.32      322.35     10.03 o 
  -1   6  10      266.76      267.34      9.01 o 
   0   6  10      172.76      160.34      9.44 o 
   1   6  10       43.81       48.63      6.31 o 
   2   6  10       64.78       62.20      5.89 o 
   3   6  10       56.85       49.57      9.33 o 
   4   6  10      592.90      555.49     14.81 o 
   5   6  10     1024.31     1024.88     41.12 o 
   6   6  10      540.71      519.17     15.20 o 
   7   6  10      281.72      261.95     15.97 o 
   8   6  10      197.41      209.88     10.76 o 
   9   6  10      228.00      238.20     21.30 o 
  10   6  10        2.25       14.65      6.63 o 
  11   6  10        3.23       12.04      6.90 o 
  12   6  10        2.04        4.53      8.92 o 
 -11   7  10        0.08       -7.43      4.95 o 
 -10   7  10       40.96       38.64     11.89 o 
  -9   7  10       66.11       65.39     13.87 o 
  -8   7  10      100.12       84.52      7.61 o 
  -7   7  10      100.58      103.88     12.44 o 
  -6   7  10        1.41       12.15      5.22 o 
  -5   7  10        5.86       11.89      4.00 o 
  -4   7  10      451.06      486.34     13.91 o 
  -3   7  10      163.05      177.71      8.58 o 
  -2   7  10      265.62      238.78      9.81 o 
  -1   7  10       21.89       26.79      5.60 o 
   0   7  10       12.31        2.97      4.20 o 
   1   7  10       28.32       14.20      5.22 o 
   2   7  10      232.90      260.81     10.26 o 
   3   7  10       21.56       21.16      4.36 o 
   4   7  10      112.41      110.74      7.61 o 
   5   7  10       28.56       33.41      6.63 o 
   6   7  10      105.79       96.68      9.73 o 
   7   7  10       52.78       53.53      6.55 o 
   8   7  10        2.16        4.64      4.50 o 
   9   7  10        1.20        5.65     12.88 o 
  10   7  10        7.44       16.35      7.01 o 
  11   7  10        2.92        6.09     12.88 o 
 -10   8  10       15.07        1.98      6.94 o 
  -9   8  10        1.03        0.99      6.94 o 
  -8   8  10        3.59        7.93      8.92 o 
  -7   8  10       66.07       62.88     11.89 o 
  -6   8  10      154.48      131.50      9.05 o 
  -5   8  10       59.44       55.27     11.16 o 
  -4   8  10        7.66        5.84      5.11 o 
  -3   8  10       22.70       23.02      4.58 o 
  -2   8  10      603.29      594.31     31.21 o 
  -1   8  10        7.11        7.62      6.44 o 
   0   8  10      538.11      538.84     19.58 o 
   1   8  10      335.80      324.36     15.05 o 
   2   8  10        4.53        7.33      4.08 o 
   3   8  10       74.79       73.95      6.92 o 
   4   8  10       61.35       58.75      6.47 o 
   5   8  10       48.59       43.15      5.89 o 
   6   8  10        0.60       -3.89      4.51 o 
   7   8  10       18.42       10.80      4.93 o 
   8   8  10        8.20        3.40      4.88 o 
   9   8  10        0.52       -0.87     14.86 o 
  10   8  10       12.67       14.50      7.61 o 
  -9   9  10        0.06       11.89      9.91 o 
  -8   9  10        1.00       -2.97      6.94 o 
  -7   9  10        0.01       -2.17      5.47 o 
  -6   9  10        2.34        3.50      5.92 o 
  -5   9  10       17.24        8.39      4.10 o 
  -4   9  10       43.69       47.46     10.40 o 
  -3   9  10        0.72       -1.49      4.20 o 
  -2   9  10        0.63        0.99      4.20 o 
  -1   9  10       57.94       82.81      9.11 o 
   0   9  10       73.02       72.38      9.11 o 
   1   9  10      103.48      126.91     11.54 o 
   2   9  10        8.50        0.90      3.92 o 
   3   9  10        1.63       -0.31      4.04 o 
   4   9  10        3.29        1.85      5.64 o 
   5   9  10        4.68        0.30      4.17 o 
   6   9  10      100.60      102.07      8.48 o 
   7   9  10        0.00       -0.99      4.90 o 
   8   9  10        7.49        1.91      4.88 o 
   9   9  10       11.34       26.15      8.03 o 
  -8  10  10       25.33       23.78     11.89 o 
  -7  10  10        0.00        6.47      6.63 o 
  -6  10  10       29.26       40.73      9.11 o 
  -5  10  10        7.06       11.89      9.91 o 
  -4  10  10       18.77       24.20      7.13 o 
  -3  10  10       25.43       39.06      6.37 o 
  -2  10  10       61.47       62.51     10.90 o 
  -1  10  10        1.56        4.46      5.60 o 
   0  10  10       51.39       49.89      8.41 o 
   1  10  10      232.48      245.72     14.71 o 
   2  10  10        0.58       -7.36      4.90 o 
   3  10  10        4.99        8.10      5.08 o 
   4  10  10       34.32       34.85      6.55 o 
   5  10  10        5.64        7.43      4.75 o 
   6  10  10       36.40       31.45      6.47 o 
   7  10  10       30.70       28.86      7.27 o 
   8  10  10        6.38        8.42      7.01 o 
  -7  11  10        2.74       -7.93      9.91 o 
  -6  11  10        3.01       25.76     12.88 o 
  -5  11  10       11.82        2.97      9.91 o 
  -4  11  10        1.53       -8.16      5.92 o 
  -3  11  10        1.60       -2.04      5.92 o 
  -2  11  10        3.69        2.83      4.88 o 
  -1  11  10        4.91        5.94      5.15 o 
   0  11  10       25.03       33.69      7.19 o 
   1  11  10        2.26        2.76      4.88 o 
   2  11  10       44.28       42.04      7.57 o 
   3  11  10        0.04       -1.64      5.62 o 
   4  11  10        0.01        2.31      4.02 o 
   5  11  10        0.86       -3.62      3.82 o 
   6  11  10        2.45       -5.58      4.72 o 
   7  11  10        7.55       18.55      7.33 o 
  -5  12  10        1.25        9.91     10.90 o 
  -4  12  10        8.79        3.17      7.93 o 
  -3  12  10        0.68        2.14      6.63 o 
  -2  12  10       18.39       21.51      8.32 o 
  -1  12  10        1.67        5.57      7.33 o 
   0  12  10        1.04        4.62      5.72 o 
   1  12  10        4.43        1.68      5.30 o 
   2  12  10        4.40        9.23      7.63 o 
   3  12  10        0.22        2.56      5.32 o 
   4  12  10        3.67       14.63      5.07 o 
 -13   0  11       29.42       16.84      9.91 o 
 -11   0  11       22.07       19.82      9.91 o 
  -9   0  11      548.42      531.84     19.32 o 
  -7   0  11      518.71      577.52     15.92 o 
  -5   0  11     1925.11     1986.80     25.74 o 
  -3   0  11      358.15      352.40     12.38 o 
  -1   0  11      117.81      119.69      5.92 o 
   1   0  11      417.80      435.71      8.41 o 
   3   0  11      319.65      265.49      6.99 o 
   5   0  11        2.68        1.34      1.68 o 
   7   0  11       59.19       57.98      5.26 o 
   9   0  11       33.10       28.73      7.93 o 
  11   0  11        8.31       13.87      9.91 o 
  13   0  11        0.00        0.00      8.92 o 
 -13   1  11        1.19        1.46      6.63 o 
 -12   1  11        8.24        8.42      6.31 o 
 -11   1  11       33.71       44.42     12.38 o 
 -10   1  11       88.02       85.26      7.29 o 
  -9   1  11        4.34       -1.54      3.59 o 
  -8   1  11        4.57        0.70      2.57 o 
  -7   1  11      282.47      303.86      8.14 o 
  -6   1  11       39.19       35.49      3.15 o 
  -5   1  11       79.54       61.58      3.86 o 
  -4   1  11       28.20       26.35      1.99 o 
  -3   1  11       32.27       31.57      5.25 o 
  -2   1  11     4538.52     4484.42     43.17 o 
  -1   1  11      966.30     1002.63     13.96 o 
   0   1  11      581.66      525.05      9.39 o 
   1   1  11     1181.78     1280.33     14.08 o 
   2   1  11      489.23      498.99      6.98 o 
   3   1  11      529.92      470.70      7.07 o 
   4   1  11       18.78       30.31      2.06 o 
   5   1  11        5.51        7.06      1.40 o 
   6   1  11      212.11      209.91      4.71 o 
   7   1  11       39.15       36.49      3.35 o 
   8   1  11       40.22       39.42      4.22 o 
   9   1  11      105.25      106.50      8.74 o 
  10   1  11       10.08        4.95      4.90 o 
  11   1  11       34.98       42.97      7.71 o 
  12   1  11       30.76       25.15      7.33 o 
  13   1  11        0.45        2.97      6.31 o 
 -13   2  11        0.44        3.41      6.19 o 
 -12   2  11       16.63        7.98      6.63 o 
 -11   2  11       10.57        7.49      5.47 o 
 -10   2  11      101.23      104.56      8.05 o 
  -9   2  11       16.88       10.90      5.22 o 
  -8   2  11       24.20       20.88      4.33 o 
  -7   2  11      238.68      215.58      8.60 o 
  -6   2  11        0.01        1.76      2.28 o 
  -5   2  11       62.34       60.55      4.18 o 
  -4   2  11      303.41      316.52      6.88 o 
  -3   2  11        8.10       16.20      2.96 o 
  -2   2  11      370.70      371.60      8.24 o 
  -1   2  11      806.90      927.91     13.69 o 
   0   2  11      442.05      441.94      8.72 o 
   1   2  11       20.23       30.71      2.69 o 
   2   2  11      972.43      980.61     12.39 o 
   3   2  11      362.95      405.14      6.07 o 
   4   2  11      313.14      317.73      5.61 o 
   5   2  11      304.92      326.94      6.66 o 
   6   2  11      579.00      604.42     10.51 o 
   7   2  11      429.05      422.88     10.88 o 
   8   2  11       52.79       53.63      4.92 o 
   9   2  11      373.01      382.77     12.74 o 
  10   2  11       55.46       46.93      6.29 o 
  11   2  11        4.02       -6.69      4.46 o 
  12   2  11        2.19        1.05      7.43 o 
  13   2  11        2.31        6.44      7.01 o 
 -13   3  11       13.11       19.06     22.29 o 
 -12   3  11        1.09        0.00      5.60 o 
 -11   3  11        0.00        4.60      5.92 o 
 -10   3  11        1.62        6.94      5.60 o 
  -9   3  11        0.02       -2.48      4.03 o 
  -8   3  11       70.47       58.98     14.37 o 
  -7   3  11        0.70       -0.32      3.11 o 
  -6   3  11       14.24       10.74      4.01 o 
  -5   3  11      127.32      139.06      5.11 o 
  -4   3  11       34.79       42.77      3.27 o 
  -3   3  11      297.82      318.52      9.01 o 
  -2   3  11      354.08      368.58      9.45 o 
  -1   3  11      310.92      355.78      9.26 o 
   0   3  11     1163.01     1250.88     25.57 o 
   1   3  11      593.63      544.84     11.22 o 
   2   3  11     1772.68     1865.06     32.84 o 
   3   3  11        3.20        2.87      1.38 o 
   4   3  11        6.51        9.09      2.32 o 
   5   3  11      420.03      384.94      8.16 o 
   6   3  11      360.05      354.42      9.31 o 
   7   3  11       40.32       42.79      4.22 o 
   8   3  11      292.14      290.47      9.54 o 
   9   3  11       25.40       23.52      5.32 o 
  10   3  11        1.49        7.22      4.88 o 
  11   3  11       13.91       12.71      5.32 o 
  12   3  11       12.48       17.60      7.33 o 
  13   3  11        0.56        0.31      6.63 o 
 -12   4  11        0.86        9.41      6.31 o 
 -11   4  11        7.54        4.09      6.94 o 
 -10   4  11       46.90       39.35      8.03 o 
  -9   4  11       21.41       24.76      6.44 o 
  -8   4  11       16.39       23.78      6.31 o 
  -7   4  11       17.35       19.64      5.92 o 
  -6   4  11      330.23      283.19     10.23 o 
  -5   4  11       12.60       13.43      2.55 o 
  -4   4  11        1.67        0.74      3.33 o 
  -3   4  11        8.67       10.03      2.83 o 
  -2   4  11      116.95      119.02      5.28 o 
  -1   4  11        1.82       -0.45      1.86 o 
   0   4  11       73.81       70.20      4.40 o 
   1   4  11      455.29      433.29     13.47 o 
   2   4  11       20.25       20.61      4.20 o 
   3   4  11       35.50       44.70      4.58 o 
   4   4  11       18.20       17.20      2.91 o 
   5   4  11      126.38      112.65      8.87 o 
   6   4  11       79.70       74.81      6.24 o 
   7   4  11        8.40        9.62      3.92 o 
   8   4  11        1.38        4.70      4.17 o 
   9   4  11        0.09        1.37      3.92 o 
  10   4  11        1.08        6.97      4.75 o 
  11   4  11        0.75        2.97      4.58 o 
  12   4  11        0.41       -3.24      4.98 o 
 -12   5  11        1.13        3.96      7.93 o 
 -11   5  11       56.30       58.46     13.87 o 
 -10   5  11        0.08       -2.82      4.51 o 
  -9   5  11       14.63        0.99      4.90 o 
  -8   5  11       42.42       40.52     13.87 o 
  -7   5  11      367.49      402.09     16.81 o 
  -6   5  11      375.31      392.44     12.33 o 
  -5   5  11      163.37      172.49      8.01 o 
  -4   5  11        3.79        4.03      7.26 o 
  -3   5  11      472.63      440.93     11.79 o 
  -2   5  11       14.29       20.97      7.51 o 
  -1   5  11      369.59      342.24     13.68 o 
   0   5  11        8.29        7.03      2.27 o 
   1   5  11      205.32      212.49     10.14 o 
   2   5  11       57.79       70.39      6.55 o 
   3   5  11        0.22       -0.66      2.29 o 
   4   5  11        1.73        5.60      3.02 o 
   5   5  11       41.32       38.67      4.19 o 
   6   5  11      421.02      416.62     13.08 o 
   7   5  11      158.04      160.57      9.12 o 
   8   5  11      101.67      109.30      8.01 o 
   9   5  11      437.00      420.81     26.75 o 
  10   5  11        4.41        5.77      9.41 o 
  11   5  11        3.08        8.34      9.91 o 
  12   5  11       29.05       33.69     10.14 o 
 -11   6  11        0.39        1.98      7.93 o 
 -10   6  11      235.72      223.92     21.80 o 
  -9   6  11        7.90        7.43      5.60 o 
  -8   6  11       10.42        4.46      5.60 o 
  -7   6  11      254.22      229.25     13.26 o 
  -6   6  11        1.53        2.31      4.00 o 
  -5   6  11       54.57       55.66      5.51 o 
  -4   6  11      413.46      418.37     12.56 o 
  -3   6  11       52.69       48.09      6.43 o 
  -2   6  11       19.70       30.15      4.36 o 
  -1   6  11       83.46      108.19      7.29 o 
   0   6  11        9.55        8.83      3.81 o 
   1   6  11       72.98       60.28      6.63 o 
   2   6  11       26.36       25.85      4.00 o 
   3   6  11       48.05       45.10      5.15 o 
   4   6  11      462.72      426.82     17.93 o 
   5   6  11      778.41      817.49     19.03 o 
   6   6  11       54.54       55.27      6.47 o 
   7   6  11       66.47       57.35      6.41 o 
   8   6  11       69.32       58.40      6.82 o 
   9   6  11        0.00       -3.32      5.94 o 
  10   6  11        8.59       12.25      6.63 o 
  11   6  11        0.76        6.47      6.63 o 
 -11   7  11        1.90        4.95      8.92 o 
 -10   7  11        0.00       -5.94      6.94 o 
  -9   7  11        8.16        3.96      6.94 o 
  -8   7  11       10.02        1.27      4.95 o 
  -7   7  11       11.59        5.64      6.44 o 
  -6   7  11       82.76       74.40      8.74 o 
  -5   7  11       92.39       91.59      7.04 o 
  -4   7  11       31.94       24.13      4.50 o 
  -3   7  11        0.10        0.25      5.78 o 
  -2   7  11      177.83      166.87      8.29 o 
  -1   7  11      565.94      530.85     29.23 o 
   0   7  11       72.63       59.21      9.91 o 
   1   7  11      111.82       78.23      8.03 o 
   2   7  11        8.15        1.30      3.21 o 
   3   7  11      388.45      392.13     16.45 o 
   4   7  11       35.91       36.43      5.46 o 
   5   7  11      144.64      149.51      9.12 o 
   6   7  11      157.05      150.75     11.42 o 
   7   7  11        2.40       -2.16      3.71 o 
   8   7  11        1.39        0.20      4.30 o 
   9   7  11        0.54       -5.94      7.93 o 
  10   7  11       25.23       20.63     11.89 o 
  11   7  11       18.85       30.43     17.34 o 
 -10   8  11        0.78       -8.92      5.94 o 
  -9   8  11       10.24       -8.92      5.94 o 
  -8   8  11       12.58        5.94      7.93 o 
  -7   8  11        1.83        4.83      8.92 o 
  -6   8  11        2.08        2.12      4.76 o 
  -5   8  11       49.28       54.45      6.08 o 
  -4   8  11        0.01        0.25      3.59 o 
  -3   8  11       68.61       55.89     15.85 o 
  -2   8  11      361.18      335.72     15.05 o 
  -1   8  11        0.25        2.38      5.22 o 
   0   8  11      230.11      250.33     15.36 o 
   1   8  11      136.20      148.78     11.21 o 
   2   8  11       23.73       31.16     19.32 o 
   3   8  11      275.45      278.75     16.97 o 
   4   8  11       40.12       38.57      5.97 o 
   5   8  11       16.42       20.66      5.08 o 
   6   8  11        2.85       -1.17      3.71 o 
   7   8  11       35.27       30.42      6.24 o 
   8   8  11        0.72        0.84      4.75 o 
   9   8  11       10.05       11.65      7.33 o 
  10   8  11        0.25       -7.93      9.91 o 
  -9   9  11       18.92       -7.43      4.95 o 
  -8   9  11       19.16       32.70     11.89 o 
  -7   9  11       13.58        3.91      5.85 o 
  -6   9  11       10.45       10.37      5.92 o 
  -5   9  11       85.11       84.94      7.29 o 
  -4   9  11        8.39        7.27      5.22 o 
  -3   9  11        0.07       -1.98      4.90 o 
  -2   9  11       20.60       17.34      6.31 o 
  -1   9  11        8.52       -2.44      5.94 o 
   0   9  11      128.29      118.76     11.39 o 
   1   9  11       85.39      121.94     15.85 o 
   2   9  11       16.02       17.74     10.90 o 
   3   9  11       11.70        8.31      4.50 o 
   4   9  11       28.42       19.94      5.38 o 
   5   9  11       13.41       18.59      5.89 o 
   6   9  11        6.08        3.23      4.17 o 
   7   9  11       18.67       23.33      5.38 o 
   8   9  11        1.49       10.92      5.66 o 
   9   9  11       15.45       34.88      8.57 o 
  -8  10  11        2.76       -2.97      8.92 o 
  -7  10  11       19.99       22.49      9.91 o 
  -6  10  11       22.15       35.67     11.89 o 
  -5  10  11       13.27       12.88      9.91 o 
  -4  10  11        0.30        0.38      4.75 o 
  -3  10  11       40.96       40.58      8.03 o 
  -2  10  11       11.29       18.83      7.01 o 
  -1  10  11       17.17       22.44      8.42 o 
   0  10  11        4.05        5.45      5.60 o 
   1  10  11      142.66      143.91     12.61 o 
   2  10  11        7.20        9.21      5.92 o 
   3  10  11        0.06        6.98      4.93 o 
   4  10  11        7.66       10.24      5.15 o 
   5  10  11       32.71       25.26      5.79 o 
   6  10  11        0.29        0.60      4.67 o 
   7  10  11       76.99       86.33      9.15 o 
   8  10  11        1.43       -0.18      5.20 o 
  -7  11  11        2.11        6.94      9.91 o 
  -6  11  11        9.21       24.77     12.88 o 
  -5  11  11        0.83        3.96      9.91 o 
  -4  11  11        5.33        1.49      7.01 o 
  -3  11  11        0.48       -3.15      5.92 o 
  -2  11  11       27.79       24.74      6.15 o 
  -1  11  11       32.92       32.63      8.86 o 
   0  11  11       38.71       50.28      9.11 o 
   1  11  11       26.25       41.94      9.11 o 
   2  11  11      156.72      176.85     21.80 o 
   3  11  11        0.60        4.64     11.39 o 
   4  11  11       19.58       11.23      5.72 o 
   5  11  11        0.12        0.91      4.93 o 
   6  11  11        0.00       -2.75      5.08 o 
  -4  12  11        0.59      -11.15      7.43 o 
  -3  12  11        5.20       -3.74      6.94 o 
  -2  12  11        0.18        0.52      6.41 o 
  -1  12  11        0.03       -1.56      5.66 o 
   0  12  11        1.26        3.85      6.24 o 
   1  12  11       38.26       35.26      7.76 o 
   2  12  11        0.29        1.10      5.51 o 
   3  12  11        4.59        3.81      5.66 o 
   4  12  11        0.10        0.00      4.56 o 
 -12   0  12       10.29       17.83      9.91 o 
 -10   0  12      192.40      158.53     17.83 o 
  -8   0  12       66.89       60.44     10.90 o 
  -6   0  12       40.58       40.59      4.95 o 
  -4   0  12       55.99       62.12      5.47 o 
  -2   0  12      151.26      155.28      7.33 o 
   0   0  12      876.08      957.78     19.58 o 
   2   0  12      591.58      577.77     10.50 o 
   4   0  12     1412.67     1339.05     23.23 o 
   6   0  12       21.93       33.06      3.19 o 
   8   0  12        1.32       -4.95      4.95 o 
  10   0  12      117.10       90.16     13.87 o 
  12   0  12      103.23       95.12     14.86 o 
 -13   1  12        0.00       -2.69      7.13 o 
 -12   1  12        3.62       -1.98      6.31 o 
 -11   1  12        0.01       -1.49      5.60 o 
 -10   1  12        9.30        6.94      5.92 o 
  -9   1  12        4.86        3.77      5.22 o 
  -8   1  12       32.86       37.68      7.01 o 
  -7   1  12       48.86       52.04     10.40 o 
  -6   1  12        0.15        3.47      3.50 o 
  -5   1  12       40.43       45.42      4.33 o 
  -4   1  12        7.90        6.36      2.26 o 
  -3   1  12       10.58        9.39      2.72 o 
  -2   1  12     1012.18     1057.66     15.31 o 
  -1   1  12     1747.74     1768.42     21.27 o 
   0   1  12      104.28       96.90      4.32 o 
   1   1  12      160.45      198.82      4.62 o 
   2   1  12      174.24      155.79      3.86 o 
   3   1  12        1.49        1.55      1.26 o 
   4   1  12      353.83      340.20      7.03 o 
   5   1  12      302.34      307.41      5.82 o 
   6   1  12      114.59      109.40      4.17 o 
   7   1  12      711.36      703.15     11.66 o 
   8   1  12       48.87       48.96      7.58 o 
   9   1  12        3.90        4.46      4.90 o 
  10   1  12        5.59        0.00      4.90 o 
  11   1  12        2.84       13.38      6.31 o 
  12   1  12        9.12       11.26      6.63 o 
  13   1  12        4.39        3.81      6.63 o 
 -13   2  12        5.84       -0.40      6.90 o 
 -12   2  12       14.46       14.01      7.13 o 
 -11   2  12        2.13        0.50      5.60 o 
 -10   2  12        3.89        5.35      5.22 o 
  -9   2  12        0.04        3.66      4.51 o 
  -8   2  12        8.21        4.54      4.03 o 
  -7   2  12       10.18        4.54      5.45 o 
  -6   2  12       27.02       20.89      5.45 o 
  -5   2  12       48.26       55.54      4.33 o 
  -4   2  12      217.31      230.53      8.56 o 
  -3   2  12      978.17      982.31     17.34 o 
  -2   2  12      542.70      576.69     10.73 o 
  -1   2  12       62.59       68.62      3.93 o 
   0   2  12      134.21      170.71      5.78 o 
   1   2  12      160.20      174.94      5.53 o 
   2   2  12      295.05      291.91      6.23 o 
   3   2  12       30.07       30.71      2.27 o 
   4   2  12        7.87        8.62      1.58 o 
   5   2  12      108.98      109.53      5.69 o 
   6   2  12      587.28      583.38      9.62 o 
   7   2  12     1236.55     1246.05     16.98 o 
   8   2  12        6.74        7.27      3.15 o 
   9   2  12      137.53      144.60      8.76 o 
  10   2  12       57.05       42.11      7.71 o 
  11   2  12        0.11       -6.87      6.44 o 
  12   2  12        0.48       -3.15     11.39 o 
  13   2  12        0.42       -7.17      5.92 o 
 -13   3  12        0.84        5.94      9.91 o 
 -12   3  12       20.04       14.37      7.01 o 
 -11   3  12       21.27       21.75      7.33 o 
 -10   3  12       50.94       54.20     11.89 o 
  -9   3  12        1.79       -0.99      5.45 o 
  -8   3  12        0.05       -4.86      3.81 o 
  -7   3  12       60.29       63.36     10.90 o 
  -6   3  12        7.89        5.04      4.46 o 
  -5   3  12       48.76       50.11      4.43 o 
  -4   3  12       88.12      105.39      5.97 o 
  -3   3  12      290.11      253.75      8.29 o 
  -2   3  12       98.36      112.82      5.66 o 
  -1   3  12       34.39       45.23      3.92 o 
   0   3  12     1363.34     1408.90     21.26 o 
   1   3  12       11.89        2.38      2.24 o 
   2   3  12      789.59      872.35     13.49 o 
   3   3  12      157.62      148.80      5.93 o 
   4   3  12      200.43      190.95      5.84 o 
   5   3  12        1.11        0.30      1.92 o 
   6   3  12       11.45       13.78      3.00 o 
   7   3  12        1.22       -2.90      2.91 o 
   8   3  12       51.05       52.01      5.14 o 
   9   3  12       73.90       62.93      7.12 o 
  10   3  12        1.17       -1.72      4.26 o 
  11   3  12        9.26       10.48      7.93 o 
  12   3  12        0.13       -0.17     11.39 o 
 -12   4  12        0.50       -2.97      5.92 o 
 -11   4  12        0.41       -6.94      9.91 o 
 -10   4  12        1.87       -4.80      4.51 o 
  -9   4  12       25.15       17.39      6.19 o 
  -8   4  12        2.92        5.49      8.42 o 
  -7   4  12       84.80       89.73      9.03 o 
  -6   4  12       43.46       39.23      6.44 o 
  -5   4  12       90.88       87.98      5.64 o 
  -4   4  12      131.76      130.03      6.37 o 
  -3   4  12       12.07       11.03      2.75 o 
  -2   4  12      366.80      374.52      9.11 o 
  -1   4  12       82.73       72.45      5.81 o 
   0   4  12      121.43      125.14      7.54 o 
   1   4  12      887.37      891.13     19.29 o 
   2   4  12       43.33       38.75     10.40 o 
   3   4  12       73.80      101.41      6.04 o 
   4   4  12      363.56      357.40      9.39 o 
   5   4  12        0.02       -2.64      2.19 o 
   6   4  12      325.32      263.87      9.01 o 
   7   4  12      792.87      748.27     30.31 o 
   8   4  12       87.52       85.25      6.95 o 
   9   4  12      121.29      102.31      8.38 o 
  10   4  12       87.84       79.78     17.87 o 
  11   4  12        1.00        2.41      4.67 o 
  12   4  12       17.08       33.83      9.91 o 
 -12   5  12        2.65       -7.43      4.95 o 
 -11   5  12       50.21       37.72      8.03 o 
 -10   5  12        0.14        5.36      5.92 o 
  -9   5  12        0.21        6.34      8.92 o 
  -8   5  12       41.64       47.58      7.71 o 
  -7   5  12      233.59      259.59     19.32 o 
  -6   5  12      757.25      784.50     23.09 o 
  -5   5  12      518.99      514.63     13.64 o 
  -4   5  12       24.88       22.50      4.30 o 
  -3   5  12      300.11      300.96     11.62 o 
  -2   5  12      522.71      535.72     14.41 o 
  -1   5  12      498.98      521.54     12.48 o 
   0   5  12       15.35       18.27      3.34 o 
   1   5  12       18.50       22.22      4.90 o 
   2   5  12       25.17       21.40      5.94 o 
   3   5  12       86.30       84.93      8.94 o 
   4   5  12        4.00        5.60      3.35 o 
   5   5  12       45.73       51.80      4.92 o 
   6   5  12      325.44      319.06     10.11 o 
   7   5  12      309.66      268.37     11.18 o 
   8   5  12       39.29       43.88      6.24 o 
   9   5  12       69.40       79.70     10.14 o 
  10   5  12       21.19       18.16      7.33 o 
  11   5  12        0.36        4.48      6.63 o 
  12   5  12        0.56       -7.82      6.63 o 
 -11   6  12        2.48        5.94      7.93 o 
 -10   6  12      110.55      116.52     11.85 o 
  -9   6  12       43.27       39.82      8.03 o 
  -8   6  12       13.46       11.89      5.60 o 
  -7   6  12      357.54      339.25     18.83 o 
  -6   6  12      649.13      654.47     21.72 o 
  -5   6  12      235.44      234.97      9.89 o 
  -4   6  12      172.11      150.26     10.43 o 
  -3   6  12       14.53       11.42      3.78 o 
  -2   6  12       73.78       62.79      5.51 o 
  -1   6  12      561.17      589.49     14.13 o 
   0   6  12      106.76      118.75      9.11 o 
   1   6  12       11.73        3.24      3.81 o 
   2   6  12      136.18      151.58      9.73 o 
   3   6  12      189.68      187.33      8.92 o 
   4   6  12      111.81      122.88      7.80 o 
   5   6  12       36.37       36.78      5.32 o 
   6   6  12      238.81      251.26      9.51 o 
   7   6  12        0.07        0.99      3.78 o 
   8   6  12        0.11        0.40      4.30 o 
   9   6  12        7.74       13.09      6.63 o 
  10   6  12        0.56        1.98      5.92 o 
  11   6  12        1.15       -6.05      6.63 o 
 -10   7  12        2.74        6.94      8.92 o 
  -9   7  12      177.87      152.58     18.83 o 
  -8   7  12       14.34        8.92      6.31 o 
  -7   7  12       87.01       78.77      9.11 o 
  -6   7  12       20.84       28.39      6.63 o 
  -5   7  12      106.63      106.35      7.55 o 
  -4   7  12       31.53       33.39      5.08 o 
  -3   7  12       20.48       30.57      4.93 o 
  -2   7  12      426.01      409.36     35.67 o 
  -1   7  12      490.44      488.99     17.83 o 
   0   7  12        6.82       14.51      5.94 o 
   1   7  12       39.75       36.11      6.31 o 
   2   7  12      110.38      120.40      9.81 o 
   3   7  12      348.47      344.26     12.51 o 
   4   7  12       18.02       15.01      8.61 o 
   5   7  12      150.58      165.09      9.49 o 
   6   7  12       46.09       42.79      5.18 o 
   7   7  12       65.49       65.28      6.40 o 
   8   7  12        0.07        0.90      4.17 o 
   9   7  12        0.02       -2.56      5.92 o 
  10   7  12        0.02        1.87      5.92 o 
 -10   8  12        4.33       17.83     10.90 o 
  -9   8  12        8.25        3.96      8.92 o 
  -8   8  12        0.00        1.98      6.94 o 
  -7   8  12        2.38        0.32      6.46 o 
  -6   8  12        1.93       -3.39      5.45 o 
  -5   8  12        0.55       -2.78      3.92 o 
  -4   8  12       45.51       53.42      5.89 o 
  -3   8  12        0.93       -3.63      4.03 o 
  -2   8  12       24.35       31.71      6.63 o 
  -1   8  12        2.16        4.46      4.90 o 
   0   8  12       40.89       40.13      7.01 o 
   1   8  12        1.44        0.00     10.40 o 
   2   8  12       16.30       15.36      6.31 o 
   3   8  12       83.68       85.11      7.61 o 
   4   8  12       44.57       42.49      6.24 o 
   5   8  12       89.51       81.24      7.77 o 
   6   8  12        7.87       12.37      4.93 o 
   7   8  12       17.25       19.46      6.25 o 
   8   8  12        0.04        2.34      4.88 o 
   9   8  12        5.96        0.99      5.15 o 
  10   8  12        2.01        5.94      9.91 o 
  -9   9  12        2.77      -10.40      6.94 o 
  -8   9  12       21.01       -2.97      8.92 o 
  -7   9  12       12.03        9.91      9.41 o 
  -6   9  12        9.72        7.46      5.68 o 
  -5   9  12        6.13        3.70      5.22 o 
  -4   9  12        1.24        2.25      5.22 o 
  -3   9  12       67.74       73.68      8.74 o 
  -2   9  12        0.38       -5.49      6.94 o 
  -1   9  12        4.54        8.85      8.42 o 
   0   9  12      103.36      103.11     10.14 o 
   1   9  12       47.43       55.56      8.41 o 
   2   9  12       41.68       39.11      8.92 o 
   3   9  12       78.25       69.85      7.44 o 
   4   9  12       29.85       25.43      6.46 o 
   5   9  12        0.07        1.54      3.71 o 
   6   9  12       93.73       88.66      8.54 o 
   7   9  12        0.67        0.22      3.92 o 
   8   9  12        1.73        3.38      4.31 o 
   9   9  12       13.72       21.84      6.37 o 
  -7  10  12        7.73       -3.52      9.41 o 
  -6  10  12        1.40       11.89     10.90 o 
  -5  10  12        2.65      -10.90      7.93 o 
  -4  10  12       24.11       25.24      7.33 o 
  -3  10  12        1.10       -2.18      8.42 o 
  -2  10  12       12.24       23.63      6.90 o 
  -1  10  12        0.38       -4.69     10.90 o 
   0  10  12       21.49       27.11      9.91 o 
   1  10  12       39.11       47.16      9.44 o 
   2  10  12       62.16       43.24      8.41 o 
   3  10  12        4.71        6.63      6.44 o 
   4  10  12        6.37        5.87      4.79 o 
   5  10  12       24.00       28.91      5.97 o 
   6  10  12        1.65        2.02      4.75 o 
   7  10  12       52.81       61.71      9.41 o 
  -6  11  12        6.43       12.88     10.90 o 
  -5  11  12        0.35        0.99      9.91 o 
  -4  11  12        6.43        0.00      6.19 o 
  -3  11  12        0.05        0.77      5.08 o 
  -2  11  12       12.72        6.33      5.46 o 
  -1  11  12       10.00       15.90      9.41 o 
   0  11  12        0.85       -8.41      5.60 o 
   1  11  12        9.74        9.41      7.01 o 
   2  11  12       40.72       37.51      8.74 o 
   3  11  12       22.53       20.67      7.93 o 
   4  11  12        9.23       10.71      5.66 o 
   5  11  12        2.77        2.62      4.93 o 
   6  11  12        9.29       21.30      7.71 o 
  -4  12  12        0.74       -3.47      7.01 o 
  -3  12  12        1.87        1.49      7.01 o 
  -2  12  12        5.76        5.40      6.90 o 
  -1  12  12        6.55        8.55      5.97 o 
   0  12  12        1.73       -2.55      5.38 o 
   1  12  12        4.53        5.37      5.87 o 
   2  12  12       23.91       19.16      6.86 o 
   3  12  12        8.76        6.58      5.97 o 
 -13   0  13       12.19        5.94     12.88 o 
 -11   0  13        0.06       -1.98      6.94 o 
  -9   0  13       61.85       53.50     11.89 o 
  -7   0  13       16.37       10.90      6.94 o 
  -5   0  13      245.12      253.87     14.37 o 
  -3   0  13     1070.87     1107.67     23.40 o 
  -1   0  13     3649.65     3986.15     91.65 o 
   1   0  13        3.94        1.60      2.01 o 
   3   0  13      121.05      102.62      4.67 o 
   5   0  13       19.98       23.51      5.31 o 
   7   0  13       22.36       22.94      9.91 o 
   9   0  13      732.85      674.73     28.73 o 
  11   0  13       18.82       23.78      9.91 o 
 -13   1  13        0.02        3.11      7.13 o 
 -12   1  13        9.27       12.97      8.42 o 
 -11   1  13       11.15       14.52      8.42 o 
 -10   1  13       23.62       24.63      7.33 o 
  -9   1  13       38.16       52.06      8.03 o 
  -8   1  13        5.51        1.83      4.51 o 
  -7   1  13       22.10       15.85      4.76 o 
  -6   1  13        0.73        5.94      5.45 o 
  -5   1  13      123.02      117.39      5.44 o 
  -4   1  13      401.67      441.17     11.87 o 
  -3   1  13      907.15      951.98     14.75 o 
  -2   1  13      867.67      936.72     14.66 o 
  -1   1  13      656.68      645.49     11.38 o 
   0   1  13        4.77       12.26      2.19 o 
   1   1  13      458.62      519.81      8.23 o 
   2   1  13       72.99       69.37      3.32 o 
   3   1  13        4.67        2.68      1.44 o 
   4   1  13      765.61      746.20     10.00 o 
   5   1  13      210.31      211.53      5.02 o 
   6   1  13      318.27      302.02      8.05 o 
   7   1  13      361.19      389.93      7.94 o 
   8   1  13       11.19       10.65      2.90 o 
   9   1  13       10.09       15.85      8.42 o 
  10   1  13       18.64       14.75      5.92 o 
  11   1  13       22.25       22.79      7.01 o 
  12   1  13        3.95        0.64      5.92 o 
 -13   2  13        7.87        1.98      9.91 o 
 -12   2  13        7.54        4.90      6.63 o 
 -11   2  13        0.11       -5.45      5.60 o 
 -10   2  13       26.59       32.61      8.03 o 
  -9   2  13        2.01       10.84      9.41 o 
  -8   2  13       11.51        9.91      4.90 o 
  -7   2  13       28.71       28.73      5.92 o 
  -6   2  13        0.32        4.95      3.96 o 
  -5   2  13       22.83       25.06      3.59 o 
  -4   2  13       13.87       12.18      3.80 o 
  -3   2  13       49.95       51.46      3.82 o 
  -2   2  13        2.61       33.50     19.81 o 
  -1   2  13        5.10        8.15      2.19 o 
   0   2  13        0.18        0.07      2.59 o 
   1   2  13      145.35      125.94      4.24 o 
   2   2  13      372.62      418.61      7.79 o 
   3   2  13        0.03       -0.63      1.31 o 
   4   2  13      130.81      144.19      4.93 o 
   5   2  13       17.03       16.29      2.48 o 
   6   2  13     1252.33     1267.28     15.46 o 
   7   2  13       47.15       54.03      3.81 o 
   8   2  13       49.10       38.91      4.52 o 
   9   2  13       16.68        9.58      4.58 o 
  10   2  13        0.63       -9.45      6.94 o 
  11   2  13        5.92        7.46      5.92 o 
  12   2  13        9.08        6.31      6.94 o 
 -13   3  13        6.25       12.88     11.89 o 
 -12   3  13       11.77       10.11      8.92 o 
 -11   3  13        3.13        2.16      5.92 o 
 -10   3  13        0.94       -3.54      4.76 o 
  -9   3  13        3.37       -3.55      4.03 o 
  -8   3  13       39.12       27.44      6.44 o 
  -7   3  13       28.92       41.49      7.01 o 
  -6   3  13       56.33       67.70      7.71 o 
  -5   3  13        2.40        0.00      2.27 o 
  -4   3  13      135.89      148.76      6.71 o 
  -3   3  13       28.19       29.18      3.78 o 
  -2   3  13       52.48       62.21      9.76 o 
  -1   3  13      419.71      387.86     10.21 o 
   0   3  13     1081.47     1086.87     18.33 o 
   1   3  13       15.34       20.85      2.66 o 
   2   3  13      101.89      124.77      5.21 o 
   3   3  13       48.31       55.54      4.07 o 
   4   3  13       12.23        9.67      2.29 o 
   5   3  13       83.81       80.92      4.82 o 
   6   3  13       51.93       45.06      4.15 o 
   7   3  13      167.93      153.02      6.44 o 
   8   3  13        0.05        0.25      3.47 o 
   9   3  13       13.89       14.23      4.93 o 
  10   3  13        0.00       -1.72      3.92 o 
  11   3  13        7.42       12.88      6.31 o 
  12   3  13        5.50        8.16      7.33 o 
 -12   4  13        0.04        7.08     13.38 o 
 -11   4  13       57.51       50.48     21.80 o 
 -10   4  13        0.01       -4.46     10.40 o 
  -9   4  13       11.94       19.14     13.87 o 
  -8   4  13       18.43       16.35      5.60 o 
  -7   4  13       35.80       38.33      9.91 o 
  -6   4  13      185.73      197.69     11.91 o 
  -5   4  13      243.87      234.70     10.01 o 
  -4   4  13      153.57      138.90      6.82 o 
  -3   4  13        0.03       17.49     21.80 o 
  -2   4  13      367.18      394.23      9.57 o 
  -1   4  13       36.92       50.24      4.50 o 
   0   4  13      487.87      514.21     11.90 o 
   1   4  13       32.23       35.67      3.59 o 
   2   4  13       51.77       52.42      8.42 o 
   3   4  13        6.08        1.76      3.09 o 
   4   4  13       91.06       89.30      7.72 o 
   5   4  13        6.03        5.08      2.85 o 
   6   4  13      293.17      346.49     10.23 o 
   7   4  13       27.44       35.41      6.01 o 
   8   4  13       20.03       23.99      5.25 o 
   9   4  13       26.19       26.82      7.01 o 
  10   4  13       16.39       25.52     11.89 o 
  11   4  13        5.15        9.41      6.31 o 
  12   4  13        5.89       18.83     10.90 o 
 -11   5  13       10.83       13.38      6.90 o 
 -10   5  13       13.76        4.49      5.92 o 
  -9   5  13       78.45       68.10     15.36 o 
  -8   5  13       94.28       76.34     14.37 o 
  -7   5  13       90.87       86.10      9.44 o 
  -6   5  13      550.17      617.95     49.54 o 
  -5   5  13      269.35      281.92     13.67 o 
  -4   5  13        2.41       -0.21      2.83 o 
  -3   5  13        0.03       -1.61      2.53 o 
  -2   5  13      377.42      350.39     10.64 o 
  -1   5  13       57.26       51.05      4.50 o 
   0   5  13        3.07       10.63      3.81 o 
   1   5  13       26.63       27.13      5.22 o 
   2   5  13        8.46        5.40      3.81 o 
   3   5  13       27.42       26.60      6.44 o 
   4   5  13       59.87       67.82      6.24 o 
   5   5  13       10.46        3.78      3.66 o 
   6   5  13      269.91      277.33     11.73 o 
   7   5  13      192.71      171.95     12.44 o 
   8   5  13       12.47        6.00      3.92 o 
   9   5  13       79.04       68.83      9.44 o 
  10   5  13       12.81       15.44      6.63 o 
  11   5  13        7.18        6.44      7.01 o 
 -11   6  13       31.64       11.89      8.92 o 
 -10   6  13      285.11      284.92     16.81 o 
  -9   6  13        4.71        2.77      5.22 o 
  -8   6  13        7.66        4.16      5.22 o 
  -7   6  13       45.46       53.58      8.41 o 
  -6   6  13       53.61       64.06     11.39 o 
  -5   6  13       31.20       29.57      4.75 o 
  -4   6  13      413.88      398.24     12.29 o 
  -3   6  13       10.24        5.90      3.59 o 
  -2   6  13      337.34      323.76     15.70 o 
  -1   6  13       57.94       54.93      6.90 o 
   0   6  13       49.23       47.85      6.94 o 
   1   6  13       11.35        9.91      4.20 o 
   2   6  13       45.99       54.01     19.82 o 
   3   6  13       99.69       80.92     21.30 o 
   4   6  13       14.51        8.06      4.41 o 
   5   6  13       17.98       12.60      4.30 o 
   6   6  13        9.79        5.32      3.69 o 
   7   6  13        0.03       -4.61      3.08 o 
   8   6  13        0.49       -0.65      4.17 o 
   9   6  13        2.22       -7.36      4.90 o 
  10   6  13        0.10       -2.58      5.22 o 
  11   6  13        0.81        5.99      7.33 o 
 -10   7  13       22.57       38.64     11.89 o 
  -9   7  13      169.30      132.39     18.83 o 
  -8   7  13        4.93        9.91      6.19 o 
  -7   7  13       13.68        8.63      5.92 o 
  -6   7  13       21.57       26.72      6.63 o 
  -5   7  13       66.01       45.85      6.37 o 
  -4   7  13        2.14        8.29      3.71 o 
  -3   7  13      110.11      125.34      7.97 o 
  -2   7  13      490.63      540.50     18.88 o 
  -1   7  13        7.48        7.93      5.22 o 
   0   7  13       86.43       78.29      8.41 o 
   1   7  13       32.02       32.48      6.31 o 
   2   7  13      268.84      294.59     14.35 o 
   3   7  13      175.06      179.03     11.85 o 
   4   7  13      253.44      246.29     14.81 o 
   5   7  13        9.81        9.00      4.17 o 
   6   7  13       13.09        8.50      4.88 o 
   7   7  13        0.48        4.54      3.60 o 
   8   7  13        1.56        1.54      3.71 o 
   9   7  13        3.68       10.74      6.63 o 
  10   7  13        5.37        6.41      6.63 o 
 -10   8  13       15.52       26.75     12.88 o 
  -9   8  13       15.42       15.85      9.91 o 
  -8   8  13      104.02      108.00     15.85 o 
  -7   8  13       21.71       18.83      7.01 o 
  -6   8  13        9.71       18.83      6.94 o 
  -5   8  13       35.24       42.79      5.66 o 
  -4   8  13        9.47        3.96      4.76 o 
  -3   8  13       22.39       29.97      6.63 o 
  -2   8  13        3.73        4.89      5.22 o 
  -1   8  13        1.34        2.52      4.51 o 
   0   8  13       48.20       55.42      8.03 o 
   1   8  13       76.81       96.61      9.73 o 
   2   8  13       68.99       58.35      8.03 o 
   3   8  13       35.44       54.76     13.87 o 
   4   8  13      260.20      224.48     11.18 o 
   5   8  13       84.43       94.18      8.19 o 
   6   8  13        3.52        3.13      3.78 o 
   7   8  13       42.46       36.30      5.81 o 
   8   8  13        0.98        8.93      4.16 o 
   9   8  13        2.57        0.99      4.43 o 
  -9   9  13       15.02       21.80     10.90 o 
  -8   9  13        6.21        9.91      9.91 o 
  -7   9  13        5.70        7.71      6.19 o 
  -6   9  13       12.66       20.31      7.01 o 
  -5   9  13       21.96       18.83      9.91 o 
  -4   9  13       47.11       48.71     14.37 o 
  -3   9  13       44.10       58.07      8.41 o 
  -2   9  13        2.97        6.33      4.51 o 
  -1   9  13        6.53        5.61      5.22 o 
   0   9  13       31.63       39.90      7.71 o 
   1   9  13        1.92       -0.53      5.22 o 
   2   9  13      153.35      152.30     12.25 o 
   3   9  13        9.39        9.33      5.92 o 
   4   9  13       42.23       37.77      8.43 o 
   5   9  13        0.53        2.20      4.72 o 
   6   9  13       28.20       15.09      5.25 o 
   7   9  13        0.25       -2.76      3.80 o 
   8   9  13        5.15       -3.41      4.02 o 
  -7  10  13        0.56       14.86     10.90 o 
  -6  10  13        0.14        2.97      9.91 o 
  -5  10  13        0.87        4.95      8.92 o 
  -4  10  13        3.18       13.38      6.90 o 
  -3  10  13        1.43       -6.94      5.60 o 
  -2  10  13       15.32       15.33      6.63 o 
  -1  10  13        0.54       -5.45      4.90 o 
   0  10  13        6.02        8.68      5.92 o 
   1  10  13       14.03        5.19      9.91 o 
   2  10  13       19.79       22.29      7.71 o 
   3  10  13        0.19       -2.48      4.90 o 
   4  10  13        0.40       -0.05      4.36 o 
   5  10  13        1.81        0.99      4.58 o 
   6  10  13       26.52       29.66      6.55 o 
   7  10  13        0.35       -1.07      5.08 o 
  -6  11  13        8.05        3.96     10.90 o 
  -5  11  13        2.72       -1.98     10.90 o 
  -4  11  13        9.82       15.31     19.82 o 
  -3  11  13        0.38        2.31      5.15 o 
  -2  11  13       28.02       27.53      8.03 o 
  -1  11  13       10.05       19.82      7.71 o 
   0  11  13        4.48        1.22     12.88 o 
   1  11  13        2.75        7.28     11.39 o 
   2  11  13        0.35       -4.08      5.92 o 
   3  11  13        5.19        2.24      6.63 o 
   4  11  13       10.44       21.93     10.40 o 
   5  11  13        1.84        3.41      9.41 o 
  -3  12  13        2.48        4.64      6.63 o 
  -2  12  13        3.30       -2.97      7.13 o 
  -1  12  13       17.02       12.91      6.71 o 
   0  12  13        9.51       12.17      8.24 o 
   1  12  13        7.40        5.05      5.97 o 
   2  12  13        8.51        5.66     17.83 o 
 -12   0  14        6.76        2.97      8.92 o 
 -10   0  14       10.37       11.89      8.92 o 
  -8   0  14        0.17        7.93      6.94 o 
  -6   0  14       83.33       86.84      7.13 o 
  -4   0  14     1161.29     1163.93     24.69 o 
  -2   0  14      614.12      617.26     16.77 o 
   0   0  14     1383.65     1283.64     26.75 o 
   2   0  14       72.93       74.22      7.93 o 
   4   0  14       63.47       82.57      4.93 o 
   6   0  14      993.76     1016.62     18.86 o 
   8   0  14      243.27      232.63     11.54 o 
  10   0  14       41.98       28.73      9.91 o 
  12   0  14        0.03        1.98      7.93 o 
 -13   1  14       10.24       14.86     10.90 o 
 -12   1  14       16.24       23.87      9.91 o 
 -11   1  14        0.18        9.02      6.63 o 
 -10   1  14        1.89       -3.96      4.90 o 
  -9   1  14       48.17       34.90      7.61 o 
  -8   1  14       40.44       29.00      6.94 o 
  -7   1  14       16.79       22.21      5.92 o 
  -6   1  14      134.59      136.35     14.86 o 
  -5   1  14       24.65       23.13      3.27 o 
  -4   1  14      759.05      734.27     13.34 o 
  -3   1  14      520.66      564.85     19.88 o 
  -2   1  14      436.52      453.89      9.99 o 
  -1   1  14      611.33      597.07     12.41 o 
   0   1  14      491.24      459.78      9.76 o 
   1   1  14      134.26      128.44      5.07 o 
   2   1  14        2.93        4.59      1.70 o 
   3   1  14      319.97      285.68      5.82 o 
   4   1  14      268.09      289.74      6.23 o 
   5   1  14        2.07        1.17      2.36 o 
   6   1  14      350.41      354.41      7.60 o 
   7   1  14      305.28      346.02      7.81 o 
   8   1  14        0.01        4.31      3.59 o 
   9   1  14       20.07       20.75      8.92 o 
  10   1  14        6.98        5.94      4.90 o 
  11   1  14        1.07        3.77      5.22 o 
  12   1  14       12.83       14.37      7.01 o 
 -12   2  14        0.03        8.07      7.33 o 
 -11   2  14        9.63        9.12      7.93 o 
 -10   2  14        0.92       -7.36      4.90 o 
  -9   2  14        9.95       13.87      5.92 o 
  -8   2  14        2.10        1.98      4.20 o 
  -7   2  14       98.61       99.16      9.44 o 
  -6   2  14        2.47       -1.98      3.81 o 
  -5   2  14       13.72       14.62      4.73 o 
  -4   2  14       24.24       24.59      3.93 o 
  -3   2  14        2.55        1.09      1.89 o 
  -2   2  14       23.48       19.53      3.00 o 
  -1   2  14       20.03       29.41      3.27 o 
   0   2  14       40.03       34.85      3.47 o 
   1   2  14        1.53       -1.98      1.49 o 
   2   2  14      331.61      330.76      7.14 o 
   3   2  14       42.21       58.19      3.35 o 
   4   2  14        1.11        0.58      1.84 o 
   5   2  14      144.17      138.25      6.20 o 
   6   2  14        6.17        0.13      2.34 o 
   7   2  14       15.17       10.19      2.75 o 
   8   2  14       11.70       10.77      3.26 o 
   9   2  14        9.71        1.98      4.90 o 
  10   2  14       37.73       30.56      7.01 o 
  11   2  14        2.23        5.71      5.92 o 
  12   2  14        0.38       -4.80      6.63 o 
 -12   3  14        2.63       -1.54      6.19 o 
 -11   3  14       16.87       12.98      8.92 o 
 -10   3  14        3.36       -1.68      4.51 o 
  -9   3  14        9.44        2.97      4.90 o 
  -8   3  14       34.00       35.70      7.01 o 
  -7   3  14        5.25        0.23      4.51 o 
  -6   3  14        5.04        6.44      4.20 o 
  -5   3  14        2.37       -1.84      2.44 o 
  -4   3  14        4.39        1.13      2.84 o 
  -3   3  14      153.34      134.60      6.82 o 
  -2   3  14       70.97       71.08      5.08 o 
  -1   3  14      115.95      141.27      6.48 o 
   0   3  14      453.35      445.11      9.82 o 
   1   3  14      109.87      131.87      5.33 o 
   2   3  14       76.64       88.15      4.92 o 
   3   3  14       76.26       73.33      4.69 o 
   4   3  14      240.32      240.88      7.90 o 
   5   3  14      530.64      492.47     12.29 o 
   6   3  14      560.12      558.40     10.20 o 
   7   3  14      915.00      942.76     15.28 o 
   8   3  14       36.01       43.15      4.40 o 
   9   3  14       10.95        1.73      3.47 o 
  10   3  14       22.46       18.88      8.42 o 
  11   3  14       11.88       17.83      7.01 o 
  12   3  14        0.84        3.55      7.93 o 
 -12   4  14        8.70        4.95      9.91 o 
 -11   4  14       21.04       13.61      6.63 o 
 -10   4  14       15.40       20.81      7.93 o 
  -9   4  14      140.16      137.04     14.37 o 
  -8   4  14      194.81      217.44     13.65 o 
  -7   4  14       32.10       31.28      7.01 o 
  -6   4  14      480.87      503.64     18.56 o 
  -5   4  14       27.63       22.72      5.86 o 
  -4   4  14       11.01        5.67      3.67 o 
  -3   4  14        1.41        1.34      2.44 o 
  -2   4  14        0.54        2.75      4.85 o 
  -1   4  14      206.41      214.93      8.11 o 
   0   4  14       19.28       25.47      3.59 o 
   1   4  14       26.58       24.77      4.76 o 
   2   4  14       13.65       14.86      4.20 o 
   3   4  14        9.63        8.05      3.21 o 
   4   4  14        6.20        5.05      2.82 o 
   5   4  14      130.69      121.32      6.62 o 
   6   4  14      819.94      787.91     19.74 o 
   7   4  14      165.97      156.46      7.55 o 
   8   4  14       60.84       62.58      5.68 o 
   9   4  14        0.00        0.84      4.03 o 
  10   4  14       25.07       24.39     12.38 o 
  11   4  14        2.26       -0.99      6.31 o 
 -11   5  14        2.86        6.47      8.92 o 
 -10   5  14        2.40       -0.59      4.95 o 
  -9   5  14       96.31      102.68     11.89 o 
  -8   5  14        1.85       -0.14      4.76 o 
  -7   5  14        9.17       -0.91     11.39 o 
  -6   5  14       71.43       68.89      8.41 o 
  -5   5  14        7.07        7.34      3.43 o 
  -4   5  14       78.53       87.47      6.61 o 
  -3   5  14       94.29       81.13      6.24 o 
  -2   5  14      135.98      153.34      7.39 o 
  -1   5  14       60.69       63.36      5.20 o 
   0   5  14      241.64      253.07     18.83 o 
   1   5  14       47.67       50.27      6.63 o 
   2   5  14       25.77       20.06      4.76 o 
   3   5  14       22.75        6.86      4.51 o 
   4   5  14       36.26       30.20      5.43 o 
   5   5  14       22.50       18.30      4.13 o 
   6   5  14        4.51       -2.42      3.08 o 
   7   5  14      225.36      212.20      8.83 o 
   8   5  14       11.32       12.74      4.02 o 
   9   5  14       13.40        6.48      4.62 o 
  10   5  14       21.63       27.60      7.33 o 
  11   5  14        3.10        2.71      6.41 o 
 -11   6  14        2.25       -1.98      5.94 o 
 -10   6  14       47.85       38.19      8.74 o 
  -9   6  14       15.23        5.17      6.94 o 
  -8   6  14       71.83       62.40      8.74 o 
  -7   6  14        1.13       -1.70      4.76 o 
  -6   6  14        0.22       -2.48      4.20 o 
  -5   6  14      102.73       90.69      8.52 o 
  -4   6  14      320.92      317.54     11.46 o 
  -3   6  14       13.83       15.44      4.20 o 
  -2   6  14      366.68      329.06     11.33 o 
  -1   6  14      669.18      677.11     51.03 o 
   0   6  14       27.43       26.31      5.92 o 
   1   6  14       13.73        8.84      4.51 o 
   2   6  14       27.78       14.72      7.93 o 
   3   6  14       64.50       56.54      7.33 o 
   4   6  14      105.03       83.74      8.29 o 
   5   6  14        2.21        3.63      3.27 o 
   6   6  14       68.00       58.79      9.72 o 
   7   6  14       61.06       66.06      6.15 o 
   8   6  14       31.21       27.91      5.03 o 
   9   6  14        0.15       -5.27      4.36 o 
  10   6  14        1.37        6.84      7.33 o 
 -10   7  14        1.84       -3.96      6.94 o 
  -9   7  14      151.18      134.17     12.95 o 
  -8   7  14        2.37       -0.20     10.40 o 
  -7   7  14        8.45        8.92      5.47 o 
  -6   7  14        8.31        1.22      4.51 o 
  -5   7  14        0.01       -3.96      2.88 o 
  -4   7  14       11.62        7.30      4.29 o 
  -3   7  14      132.70      145.51     15.85 o 
  -2   7  14       10.84        3.22      7.43 o 
  -1   7  14       11.03        6.94      4.76 o 
   0   7  14        3.43       -0.50      4.20 o 
   1   7  14      303.50      279.07     29.23 o 
   2   7  14       32.32       26.23      6.63 o 
   3   7  14      177.87      203.67     12.55 o 
   4   7  14      120.59      110.67      8.54 o 
   5   7  14        4.00       15.30      4.93 o 
   6   7  14       31.27       22.64      5.76 o 
   7   7  14        4.43        6.66      3.82 o 
   8   7  14        7.17       10.24      4.38 o 
   9   7  14        1.40       -2.34      4.76 o 
  10   7  14       12.32       16.47      8.96 o 
  -9   8  14       21.18       37.65     11.89 o 
  -8   8  14        7.19        3.70      7.93 o 
  -7   8  14        6.74        6.76     11.39 o 
  -6   8  14        3.46        9.03      5.92 o 
  -5   8  14       29.68       22.87      5.25 o 
  -4   8  14        1.75        4.88      4.51 o 
  -3   8  14        7.86        8.05      6.94 o 
  -2   8  14        7.16        7.93      4.90 o 
  -1   8  14        1.34        1.98      4.51 o 
   0   8  14        8.64       16.26      5.92 o 
   1   8  14       27.49       30.27      7.01 o 
   2   8  14      319.09      301.58     15.37 o 
   3   8  14      627.30      633.86     24.77 o 
   4   8  14       25.02       37.45      6.73 o 
   5   8  14       50.11       46.95      6.92 o 
   6   8  14        2.83       -1.98      4.29 o 
   7   8  14        0.62        1.81      3.78 o 
   8   8  14        2.57        1.29      4.28 o 
   9   8  14        1.38       -1.15      6.27 o 
  -8   9  14       19.97       35.67     12.88 o 
  -7   9  14       10.83       18.64      7.61 o 
  -6   9  14        2.79        0.99      7.93 o 
  -5   9  14        4.51       -1.98      6.94 o 
  -4   9  14        3.37        1.98      5.60 o 
  -3   9  14        0.67        4.03      5.22 o 
  -2   9  14        0.79       -6.77      4.51 o 
  -1   9  14        4.00        6.94      5.60 o 
   0   9  14       13.68       30.66      7.93 o 
   1   9  14       16.99       12.01      5.92 o 
   2   9  14        4.01        6.64      5.92 o 
   3   9  14       37.29       49.93     11.39 o 
   4   9  14        9.81        6.94      6.31 o 
   5   9  14        1.63        1.98      4.36 o 
   6   9  14        6.38        1.94      4.30 o 
   7   9  14        4.90        6.62      4.56 o 
   8   9  14       11.19        8.52      5.49 o 
  -7  10  14       18.54       11.89      9.91 o 
  -6  10  14        0.77       -6.94      8.92 o 
  -5  10  14        1.96        3.96      8.92 o 
  -4  10  14        5.53       11.06      8.42 o 
  -3  10  14        0.38        4.95      8.42 o 
  -2  10  14        0.21       -0.50      5.60 o 
  -1  10  14        0.56        1.98      5.60 o 
   0  10  14        4.41        0.52      5.92 o 
   1  10  14       32.94       26.02      8.03 o 
   2  10  14        1.85       -7.20      5.22 o 
   3  10  14        9.29        7.93      7.01 o 
   4  10  14        0.00       -0.50      5.60 o 
   5  10  14        9.83        5.24      4.62 o 
   6  10  14       11.73       15.62      6.04 o 
  -5  11  14        0.03        4.95      9.91 o 
  -4  11  14        0.99       -1.93      6.44 o 
  -3  11  14        0.02        4.54      8.92 o 
  -2  11  14       39.85       40.27      8.74 o 
  -1  11  14       65.15       88.17     11.14 o 
   0  11  14        0.07        0.73      6.63 o 
   1  11  14        9.52        3.29      6.63 o 
   2  11  14        3.20        4.18      6.19 o 
   3  11  14        3.79        9.41      6.90 o 
   4  11  14        9.14       14.30      7.33 o 
   5  11  14       10.88       -1.98      8.92 o 
  -1  12  14       85.51       90.93     10.44 o 
   0  12  14        9.74       24.27      9.11 o 
   1  12  14       18.26       30.22      9.11 o 
 -11   0  15        0.51        9.91      8.92 o 
  -9   0  15       13.27       11.89      7.93 o 
  -7   0  15       20.02       29.72      8.92 o 
  -5   0  15      997.62      991.79     23.54 o 
  -3   0  15       92.83       95.48     11.89 o 
  -1   0  15      424.66      440.78     14.35 o 
   1   0  15       11.11       11.39      3.50 o 
   3   0  15       42.12       37.54      5.22 o 
   5   0  15     3360.43     3337.71     41.55 o 
   7   0  15      801.10      866.55     22.79 o 
   9   0  15       93.21      103.04     13.87 o 
  11   0  15        0.41        4.95      8.92 o 
 -12   1  15        2.47       -6.94      6.31 o 
 -11   1  15        3.35        1.46      6.63 o 
 -10   1  15        0.41       -0.70      5.92 o 
  -9   1  15        0.05       -1.12      5.22 o 
  -8   1  15        0.33        1.65      4.03 o 
  -7   1  15        2.99        3.47      4.20 o 
  -6   1  15       50.47       44.10      7.01 o 
  -5   1  15        1.69        0.10      2.08 o 
  -4   1  15      314.97      330.11      8.97 o 
  -3   1  15      301.18      332.05      8.74 o 
  -2   1  15        7.62        7.49      2.29 o 
  -1   1  15      153.66      165.65      6.18 o 
   0   1  15      213.97      213.60      6.80 o 
   1   1  15       32.23       27.52      3.19 o 
   2   1  15       15.16       14.56      2.58 o 
   3   1  15      831.94      798.60     13.98 o 
   4   1  15     1052.00     1082.66     14.76 o 
   5   1  15       81.83       80.54      4.68 o 
   6   1  15      377.89      363.96      8.49 o 
   7   1  15      141.88      120.79      5.18 o 
   8   1  15       17.83       14.11      3.69 o 
   9   1  15       78.14       65.53      7.71 o 
  10   1  15       15.43        1.32      5.22 o 
  11   1  15        0.50        0.00      5.60 o 
  12   1  15        2.29       -4.95      6.19 o 
 -12   2  15        5.23       18.33      8.32 o 
 -11   2  15       54.78       56.99     12.38 o 
 -10   2  15        6.87        8.15      6.19 o 
  -9   2  15       52.04       52.00      8.41 o 
  -8   2  15       10.75       15.85      5.92 o 
  -7   2  15      134.06      152.55     11.21 o 
  -6   2  15      159.62      157.59     11.21 o 
  -5   2  15       36.22       41.05      9.24 o 
  -4   2  15        0.38       -0.66      2.29 o 
  -3   2  15       57.45       53.70      4.10 o 
  -2   2  15      108.47      114.44      5.42 o 
  -1   2  15      363.33      350.71      8.81 o 
   0   2  15      135.39      145.25      5.71 o 
   1   2  15       50.56       43.63      4.15 o 
   2   2  15       12.96        5.65      3.09 o 
   3   2  15       89.16       94.53      6.08 o 
   4   2  15        6.07        4.14      2.69 o 
   5   2  15      312.35      287.92     11.16 o 
   6   2  15       40.32       40.26      3.54 o 
   7   2  15        3.94        1.24      2.54 o 
   8   2  15       48.92       39.57      4.21 o 
   9   2  15        0.35        0.99      4.90 o 
  10   2  15       20.34       12.38      6.31 o 
  11   2  15       47.41       61.24     12.88 o 
  12   2  15        6.07        4.95      7.01 o 
 -12   3  15        6.07        4.95      8.92 o 
 -11   3  15        1.83        5.45      8.42 o 
 -10   3  15        6.52        7.93      5.60 o 
  -9   3  15       62.94       49.48      8.74 o 
  -8   3  15      169.17      178.06     27.25 o 
  -7   3  15       33.49       31.28      7.01 o 
  -6   3  15        3.74        0.99      4.20 o 
  -5   3  15       13.16        9.96      3.59 o 
  -4   3  15      138.96      126.26      6.71 o 
  -3   3  15       13.41       15.93      3.34 o 
  -2   3  15        6.34        7.60      2.86 o 
  -1   3  15       82.27       76.44      5.46 o 
   0   3  15       11.39       14.39      2.91 o 
   1   3  15       95.91       93.28      6.58 o 
   2   3  15       96.48      106.00      6.66 o 
   3   3  15      423.04      451.84     10.55 o 
   4   3  15     1333.82     1350.63     20.51 o 
   5   3  15        0.78        8.39      7.02 o 
   6   3  15      226.79      230.48      6.76 o 
   7   3  15       25.16       25.64      3.68 o 
   8   3  15        1.51        3.90      3.00 o 
   9   3  15        8.21       10.90      3.96 o 
  10   3  15       23.75       26.94     10.40 o 
  11   3  15        0.00        7.43      6.31 o 
 -12   4  15       11.11        4.95     11.89 o 
 -11   4  15        1.89        0.44      6.19 o 
 -10   4  15        0.07        6.24      5.92 o 
  -9   4  15      155.48      178.01     14.01 o 
  -8   4  15      137.33      129.46     13.87 o 
  -7   4  15       71.66       64.69     13.38 o 
  -6   4  15      141.31      134.40     10.51 o 
  -5   4  15       54.85       58.56      5.53 o 
  -4   4  15        8.85        7.69      3.33 o 
  -3   4  15       42.02       41.06      4.75 o 
  -2   4  15        1.18        2.72      2.53 o 
  -1   4  15      126.40      135.58      6.74 o 
   0   4  15        5.38        9.20      2.88 o 
   1   4  15       61.93       73.99      7.33 o 
   2   4  15       27.09       29.62      5.22 o 
   3   4  15      300.75      297.88     12.53 o 
   4   4  15      249.83      236.07      9.33 o 
   5   4  15       14.76       10.64      3.79 o 
   6   4  15       12.03       16.05      3.82 o 
   7   4  15       41.48       40.66      5.00 o 
   8   4  15        0.04        3.17      3.43 o 
   9   4  15       22.87       32.27      5.83 o 
  10   4  15        1.98        3.05      4.75 o 
  11   4  15        5.01        6.94      9.91 o 
 -11   5  15        3.02        9.91      7.01 o 
 -10   5  15       48.24       19.32      7.01 o 
  -9   5  15       13.74       12.11      6.94 o 
  -8   5  15        6.04        4.46      5.47 o 
  -7   5  15        1.01       -0.50      7.43 o 
  -6   5  15        0.74       -0.53      4.46 o 
  -5   5  15       94.51      118.99      7.54 o 
  -4   5  15      256.76      249.19     11.09 o 
  -3   5  15      119.89      127.21      8.27 o 
  -2   5  15      134.35      147.77      7.97 o 
  -1   5  15       62.40       50.56      7.71 o 
   0   5  15      345.98      316.11     15.36 o 
   1   5  15       13.26       13.03      7.93 o 
   2   5  15       36.75       29.04      5.60 o 
   3   5  15       15.09       16.98      5.45 o 
   4   5  15       15.32       16.48      4.36 o 
   5   5  15        2.16        2.01      2.91 o 
   6   5  15       21.82       14.84      4.02 o 
   7   5  15       94.10       97.88      6.91 o 
   8   5  15       33.17       34.78      5.24 o 
   9   5  15        0.30       -1.03      4.30 o 
  10   5  15        5.36        7.88      6.32 o 
  11   5  15        0.22        3.68      5.51 o 
 -11   6  15        0.00        4.95     10.90 o 
 -10   6  15        1.18        8.33      5.68 o 
  -9   6  15        9.97       13.32      6.19 o 
  -8   6  15        1.83        0.85      4.33 o 
  -7   6  15       20.99       20.26      6.19 o 
  -6   6  15        0.30       -2.90      4.51 o 
  -5   6  15        3.77        6.53      3.27 o 
  -4   6  15      451.51      459.96     13.77 o 
  -3   6  15       12.48        8.40      4.79 o 
  -2   6  15      300.70      306.21     18.83 o 
  -1   6  15        9.94       12.88      5.60 o 
   0   6  15       39.55       39.53      6.63 o 
   1   6  15      100.46       95.52      8.74 o 
   2   6  15        0.13       -4.95      3.30 o 
   3   6  15       21.45        9.91      6.94 o 
   4   6  15        4.63        6.94      4.90 o 
   5   6  15      134.96      138.55      7.79 o 
   6   6  15        8.36        2.73      4.58 o 
   7   6  15       59.60       55.31      5.78 o 
   8   6  15       24.72       21.84      4.73 o 
   9   6  15        1.96        3.32      6.92 o 
  10   6  15       30.35       36.42      7.39 o 
 -10   7  15        3.58       -2.97      5.94 o 
  -9   7  15       15.83       14.56      6.90 o 
  -8   7  15        0.10        3.47      9.91 o 
  -7   7  15        0.69       -5.39      3.59 o 
  -6   7  15        4.51       -0.28     14.86 o 
  -5   7  15        1.33       -3.96      3.21 o 
  -4   7  15       10.51        5.28      3.43 o 
  -3   7  15       37.14       34.44      6.44 o 
  -2   7  15       94.69      106.32      9.44 o 
  -1   7  15       36.56       43.30     13.87 o 
   0   7  15        4.55        0.50      4.20 o 
   1   7  15        6.07        7.93      4.90 o 
   2   7  15       57.81       44.54      7.71 o 
   3   7  15       12.30       15.36      5.60 o 
   4   7  15       51.15       44.94      7.71 o 
   5   7  15        9.32        9.18      7.41 o 
   6   7  15       22.14       18.26      4.61 o 
   7   7  15        3.55        3.96      3.82 o 
   8   7  15        6.05        3.99      4.19 o 
   9   7  15        0.47       -1.59      3.78 o 
  -9   8  15        2.77        0.00      6.94 o 
  -8   8  15       67.17       75.00     15.36 o 
  -7   8  15       11.94        2.72      5.47 o 
  -6   8  15       45.49       42.55      8.03 o 
  -5   8  15       13.22       17.83      9.91 o 
  -4   8  15        2.10        9.31      5.22 o 
  -3   8  15        4.11        7.93      5.60 o 
  -2   8  15        2.43        7.43      5.60 o 
  -1   8  15       43.30       56.49      7.93 o 
   0   8  15       76.03       72.46      9.03 o 
   1   8  15       11.58       10.90      5.60 o 
   2   8  15       53.94       48.47      8.41 o 
   3   8  15       55.11       47.24      8.03 o 
   4   8  15       50.56       52.70      9.03 o 
   5   8  15        6.92        4.57      4.17 o 
   6   8  15        9.08       12.93      4.78 o 
   7   8  15        0.14       -4.99      3.86 o 
   8   8  15        8.99        5.46      5.86 o 
  -8   9  15        1.16        0.00      7.93 o 
  -7   9  15       15.38       21.80     11.89 o 
  -6   9  15        0.06        2.97      8.92 o 
  -5   9  15        0.77        1.98      7.93 o 
  -4   9  15       11.36       13.98      6.63 o 
  -3   9  15        0.01       -1.30      6.44 o 
  -2   9  15        0.05       -0.50      4.90 o 
  -1   9  15        1.62       -1.59      5.22 o 
   0   9  15        7.00       18.30      6.44 o 
   1   9  15      195.09      185.54     27.74 o 
   2   9  15       25.50       26.07     11.39 o 
   3   9  15        7.34        9.80      6.19 o 
   4   9  15        6.36        8.63      5.92 o 
   5   9  15        9.28        8.97      5.08 o 
   6   9  15        1.39        0.34      4.67 o 
   7   9  15        0.01        5.26      4.70 o 
  -5  10  15        1.24       13.87     10.90 o 
  -4  10  15       13.77       18.33      7.01 o 
  -3  10  15       19.80       21.66      7.33 o 
  -2  10  15        2.70        5.45      6.31 o 
  -1  10  15        6.91        7.30      6.63 o 
   0  10  15        8.56        8.34      6.63 o 
   1  10  15        1.48       -1.05      9.41 o 
   2  10  15        3.40        4.95      6.31 o 
   3  10  15       34.94       30.11      8.03 o 
   4  10  15        2.03        0.26      5.22 o 
   5  10  15        0.24        6.88      5.92 o 
   6  10  15        0.77       -0.64      5.92 o 
  -4  11  15       13.89       28.81      8.74 o 
  -3  11  15       11.02        5.94      9.91 o 
  -2  11  15       10.83       26.84      8.03 o 
  -1  11  15        9.11        7.93      7.93 o 
   0  11  15       11.17       13.69      7.61 o 
   1  11  15        0.09        2.76     13.87 o 
   2  11  15        3.19       -4.72      5.92 o 
   3  11  15        0.02        0.50      6.31 o 
   4  11  15       39.12       70.35     15.85 o 
 -12   0  16       13.81       29.72     12.88 o 
 -10   0  16        8.21        9.91      7.93 o 
  -8   0  16        3.83        5.94      6.94 o 
  -6   0  16      300.67      287.13     27.74 o 
  -4   0  16      629.08      652.41     18.48 o 
  -2   0  16       20.90       24.42      4.51 o 
   0   0  16      205.27      169.76     16.84 o 
   2   0  16       27.43       35.52      5.22 o 
   4   0  16     4714.81     4642.58     74.80 o 
   6   0  16       35.37       41.61      9.91 o 
   8   0  16        3.67       15.32      5.22 o 
  10   0  16        2.39        4.95      7.93 o 
 -12   1  16       17.76       20.29      9.44 o 
 -11   1  16        0.14        6.67      6.63 o 
 -10   1  16       11.35       12.38      7.01 o 
  -9   1  16        0.11       10.90      6.31 o 
  -8   1  16        4.42        0.08      5.45 o 
  -7   1  16       16.60       17.04      5.22 o 
  -6   1  16       54.91       67.90      7.71 o 
  -5   1  16      166.75      153.58      6.62 o 
  -4   1  16      262.20      263.58      8.38 o 
  -3   1  16       93.51       95.35      5.31 o 
  -2   1  16        0.46       -0.78      1.68 o 
  -1   1  16      110.70      108.73      5.45 o 
   0   1  16        1.02       -2.27      1.55 o 
   1   1  16       27.50       21.27      2.78 o 
   2   1  16       48.43       45.96      3.96 o 
   3   1  16      150.12      183.14      7.02 o 
   4   1  16       61.18       55.81      5.89 o 
   5   1  16      775.13      776.37     18.12 o 
   6   1  16        3.02        1.24      2.97 o 
   7   1  16       41.95       34.75      4.15 o 
   8   1  16        7.95       11.51      3.41 o 
   9   1  16        4.36        8.42      5.45 o 
  10   1  16        7.50        2.97      5.22 o 
  11   1  16        1.47       -1.17     11.39 o 
 -12   2  16        5.45       13.87     12.88 o 
 -11   2  16        1.72       10.40      7.01 o 
 -10   2  16        0.61        2.11      5.45 o 
  -9   2  16       39.50       49.22      8.74 o 
  -8   2  16       36.19       50.96      8.03 o 
  -7   2  16       33.84       28.66      6.63 o 
  -6   2  16       80.09       86.48      9.11 o 
  -5   2  16       31.03       35.04      4.82 o 
  -4   2  16       14.88       10.96      3.02 o 
  -3   2  16       39.19       37.39      3.82 o 
  -2   2  16       25.44       24.45      3.47 o 
  -1   2  16      102.70       93.60      5.28 o 
   0   2  16        5.20        3.78      2.40 o 
   1   2  16       25.86       27.78      3.41 o 
   2   2  16      147.95      160.26      6.38 o 
   3   2  16      143.62      158.04      7.80 o 
   4   2  16      587.63      567.73     16.35 o 
   5   2  16       37.44       37.30      5.32 o 
   6   2  16        0.18        1.61      3.08 o 
   7   2  16      179.83      136.15      6.18 o 
   8   2  16       73.91       92.68      6.86 o 
   9   2  16        4.54        3.24      5.22 o 
  10   2  16        3.59       -0.50      5.60 o 
  11   2  16       18.15       19.63      7.33 o 
 -12   3  16        2.18       25.76     13.87 o 
 -11   3  16        0.19        0.99      5.60 o 
 -10   3  16       19.28        5.45      5.60 o 
  -9   3  16       71.81       87.79     17.34 o 
  -8   3  16      228.46      284.41     15.75 o 
  -7   3  16       82.88       74.43     14.37 o 
  -6   3  16        1.06       -3.96      3.81 o 
  -5   3  16      147.68      163.62      8.46 o 
  -4   3  16        2.38        0.00      2.86 o 
  -3   3  16      181.52      217.91      8.72 o 
  -2   3  16       32.91       33.76      4.17 o 
  -1   3  16      199.83      172.41      7.77 o 
   0   3  16       30.11       36.57      3.94 o 
   1   3  16        8.98        9.24      2.69 o 
   2   3  16      239.25      225.45      9.29 o 
   3   3  16       26.29       23.16      4.50 o 
   4   3  16      587.06      574.95     18.38 o 
   5   3  16      103.63       97.81      7.44 o 
   6   3  16       31.20       36.73      4.27 o 
   7   3  16        0.05       -2.68      3.66 o 
   8   3  16       11.89        6.65      3.26 o 
   9   3  16        0.03        5.70      3.96 o 
  10   3  16       15.37       18.13      6.94 o 
  11   3  16        0.14        6.99      6.63 o 
 -11   4  16       10.02        5.28      6.19 o 
 -10   4  16        2.28       -0.20      5.22 o 
  -9   4  16      190.38      201.86     15.85 o 
  -8   4  16       55.72       54.26     11.89 o 
  -7   4  16       11.46       21.91      6.31 o 
  -6   4  16       63.81       60.04      8.32 o 
  -5   4  16        6.57        2.97      3.43 o 
  -4   4  16      143.91      137.26      8.52 o 
  -3   4  16      493.21      541.31     14.35 o 
  -2   4  16        1.51       -0.64      3.02 o 
  -1   4  16       14.45       13.01      5.64 o 
   0   4  16        8.81        7.43      4.20 o 
   1   4  16        2.72        3.60      3.96 o 
   2   4  16       35.74       42.17      5.92 o 
   3   4  16       66.14       72.92      7.33 o 
   4   4  16        0.23       -2.79      3.81 o 
   5   4  16       16.59       15.45      4.36 o 
   6   4  16        1.77        3.13      3.57 o 
   7   4  16       14.35        6.81      4.83 o 
   8   4  16        6.84        4.19      3.69 o 
   9   4  16       16.66       26.30      5.72 o 
  10   4  16       12.34        4.05      6.99 o 
  11   4  16        4.72        2.97      9.91 o 
 -11   5  16       11.73        0.99     10.90 o 
 -10   5  16        0.01       -1.49      9.91 o 
  -9   5  16       25.79       21.47     16.84 o 
  -8   5  16        0.91      -11.36      8.42 o 
  -7   5  16       82.05       50.04      8.41 o 
  -6   5  16        4.28        5.94      5.60 o 
  -5   5  16       87.16       88.98      7.13 o 
  -4   5  16      712.37      774.18     18.17 o 
  -3   5  16      190.54      199.76      9.12 o 
  -2   5  16       20.72       18.56      4.30 o 
  -1   5  16       27.63       17.83      5.60 o 
   0   5  16       17.38       16.65      5.22 o 
   1   5  16        6.71       10.76      4.76 o 
   2   5  16       75.61       48.08      6.90 o 
   3   5  16        8.56       15.36      5.47 o 
   4   5  16      117.99      129.48      8.19 o 
   5   5  16       47.17       33.21      5.32 o 
   6   5  16        4.30        3.67      3.48 o 
   7   5  16       28.67       28.29      4.52 o 
   8   5  16        0.00        0.32      3.41 o 
   9   5  16        2.18        7.09      4.93 o 
  10   5  16       11.96       11.12     10.79 o 
 -10   6  16        0.01        0.99      5.60 o 
  -9   6  16        0.03       -0.99      4.95 o 
  -8   6  16        6.82        0.46      5.22 o 
  -7   6  16       13.38        3.96      4.95 o 
  -6   6  16        7.20        2.97      7.93 o 
  -5   6  16       37.03       24.99      4.25 o 
  -4   6  16        8.69        9.02      5.16 o 
  -3   6  16        0.81       -2.49      3.39 o 
  -2   6  16      102.06      108.94      9.73 o 
  -1   6  16       49.15       45.71      6.90 o 
   0   6  16        5.18        2.48      4.20 o 
   1   6  16       67.10       47.34      7.33 o 
   2   6  16       58.74       41.64      7.01 o 
   3   6  16       27.95       29.56      7.43 o 
   4   6  16      164.81      167.76     11.85 o 
   5   6  16        1.86        7.45      4.17 o 
   6   6  16       18.79       15.67      4.42 o 
   7   6  16        0.27        1.93      3.80 o 
   8   6  16        0.34        6.26      4.07 o 
   9   6  16        6.71       12.60      5.51 o 
  10   6  16       10.00        9.80     10.07 o 
 -10   7  16        2.20        3.96      9.91 o 
  -9   7  16        4.32       -2.21      5.92 o 
  -8   7  16       21.41       26.85      9.91 o 
  -7   7  16        7.57       16.63      5.51 o 
  -6   7  16        3.10        3.70      5.22 o 
  -5   7  16        2.06       -0.73      5.20 o 
  -4   7  16       72.85       77.41     10.90 o 
  -3   7  16       44.91       48.24     16.35 o 
  -2   7  16       21.42       23.99      7.93 o 
  -1   7  16       47.48       48.30      7.71 o 
   0   7  16      218.03      221.84     13.26 o 
   1   7  16       19.07        9.41      5.60 o 
   2   7  16        0.19       -6.31      4.20 o 
   3   7  16        0.78       -0.50      5.45 o 
   4   7  16        4.90        5.35      5.22 o 
   5   7  16       59.79       67.25      9.08 o 
   6   7  16       11.11        5.68      4.31 o 
   7   7  16        1.27        1.88      4.10 o 
   8   7  16       30.19       24.53      5.11 o 
   9   7  16        1.09       -2.70      8.01 o 
  -9   8  16        2.84       11.89      8.92 o 
  -8   8  16        0.35       -6.19      5.47 o 
  -7   8  16        0.39       -0.69      4.20 o 
  -6   8  16        7.91       14.60      6.63 o 
  -5   8  16        6.85        2.97      7.93 o 
  -4   8  16        2.46        4.25      4.95 o 
  -3   8  16       32.42       21.58      6.19 o 
  -2   8  16        0.38        0.00      4.90 o 
  -1   8  16       37.43       51.80      9.91 o 
   0   8  16       66.78       66.35      9.11 o 
   1   8  16        0.28       -4.46      4.20 o 
   2   8  16       27.75       32.57      7.61 o 
   3   8  16        5.65        3.17      5.22 o 
   4   8  16       16.91        7.93      5.60 o 
   5   8  16       23.86       24.59      7.61 o 
   6   8  16        3.28        3.25      4.29 o 
   7   8  16        6.88        7.58      4.42 o 
   8   8  16        0.77       12.38      5.51 o 
  -7   9  16        4.58      -10.90      7.93 o 
  -6   9  16       10.40       27.74     11.89 o 
  -5   9  16        0.04        7.93      8.92 o 
  -4   9  16        3.37        5.25      5.92 o 
  -3   9  16        0.60        4.07      6.19 o 
  -2   9  16       12.52       15.75      6.63 o 
  -1   9  16        4.22        2.85      8.92 o 
   0   9  16       70.12       75.96     19.32 o 
   1   9  16       59.50       69.82      9.44 o 
   2   9  16       22.01       30.22      7.71 o 
   3   9  16        3.44        2.77      5.22 o 
   4   9  16        1.48        7.29      5.92 o 
   5   9  16        0.01       -3.28      5.47 o 
   6   9  16        0.00       -1.41      4.10 o 
   7   9  16        0.72        6.39      5.08 o 
  -5  10  16        2.79       11.89      9.91 o 
  -4  10  16        3.67       -1.85      5.22 o 
  -3  10  16       15.59       21.44     12.88 o 
  -2  10  16        0.20        7.72      6.63 o 
  -1  10  16       35.84       46.08      9.44 o 
   0  10  16       14.02       21.56      7.33 o 
   1  10  16        9.55       17.69      7.33 o 
   2  10  16       21.75       22.66      8.03 o 
   3  10  16       15.92        2.97      6.31 o 
   4  10  16        1.10        2.62      5.68 o 
   5  10  16        0.53       -4.95      6.94 o 
  -3  11  16        0.02        5.45      7.01 o 
  -2  11  16        0.83        4.51      9.41 o 
  -1  11  16        3.78        5.85     10.90 o 
   0  11  16       11.63       24.81      8.32 o 
   1  11  16        0.26       -4.43     12.38 o 
   2  11  16        6.72        0.99      8.92 o 
   3  11  16        0.78       -3.96      7.93 o 
 -11   0  17        1.08        3.96      8.92 o 
  -9   0  17        2.88        4.95      8.92 o 
  -7   0  17       81.37       66.38     11.89 o 
  -5   0  17      186.73      202.74     16.35 o 
  -3   0  17       25.56       30.71      5.22 o 
  -1   0  17        0.77        0.66      8.42 o 
   1   0  17      550.64      555.57     16.81 o 
   3   0  17      709.17      662.35     18.92 o 
   5   0  17       74.74       72.33     10.90 o 
   7   0  17       30.24       19.82      7.93 o 
  11   0  17        1.50        6.94      8.92 o 
 -11   1  17        3.84        5.70      7.43 o 
 -10   1  17        0.85        6.73      6.63 o 
  -9   1  17        0.22        0.79      4.95 o 
  -8   1  17       18.87       19.88     20.31 o 
  -7   1  17       19.53       24.20      6.63 o 
  -6   1  17       47.45       47.12      9.41 o 
  -5   1  17       14.47       13.82      3.08 o 
  -4   1  17       58.33       63.28      6.01 o 
  -3   1  17        0.08        0.66      2.19 o 
  -2   1  17        1.32        4.20      2.32 o 
  -1   1  17       73.34       75.30      6.72 o 
   0   1  17       47.14       55.88      4.46 o 
   1   1  17      235.81      191.65      7.30 o 
   2   1  17      102.08      111.19      5.81 o 
   3   1  17       39.64       35.03      4.68 o 
   4   1  17      123.09      112.11      7.39 o 
   5   1  17        0.95        0.00      3.43 o 
   6   1  17        0.77        1.05      3.21 o 
   7   1  17        2.05        0.17      4.95 o 
   8   1  17        5.49        4.95      4.90 o 
   9   1  17       17.45       15.85      7.93 o 
  10   1  17        0.48        0.99      6.94 o 
  11   1  17       20.81       34.68     11.89 o 
 -11   2  17        4.50        2.08      8.92 o 
 -10   2  17        9.29       20.41      6.90 o 
  -9   2  17        0.06        0.99      8.92 o 
  -8   2  17      148.31      156.72     12.95 o 
  -7   2  17       81.50       75.49     10.40 o 
  -6   2  17       43.13       62.59      8.03 o 
  -5   2  17       83.49       75.04      6.12 o 
  -4   2  17        0.68       -0.99      2.62 o 
  -3   2  17      265.15      279.44     11.29 o 
  -2   2  17       27.48       31.64      3.88 o 
  -1   2  17       20.77       23.27      3.47 o 
   0   2  17        5.01        6.98      2.82 o 
   1   2  17        5.71        0.06      2.29 o 
   2   2  17      243.16      229.57      8.02 o 
   3   2  17      475.42      488.09     13.89 o 
   4   2  17     1823.31     1806.07     29.48 o 
   5   2  17        3.29       -0.66      3.43 o 
   6   2  17       88.72       71.98      6.47 o 
   7   2  17       77.99       66.80      6.66 o 
   8   2  17        8.22       11.39      5.60 o 
   9   2  17        3.82        3.96      7.93 o 
  10   2  17        0.67        5.94      7.93 o 
  11   2  17        0.43       -1.98      8.92 o 
 -11   3  17        0.57       -2.27      5.68 o 
 -10   3  17       11.81       11.59      6.94 o 
  -9   3  17       42.72       32.09      8.03 o 
  -8   3  17       93.52      133.94     23.78 o 
  -7   3  17       13.80       14.37      6.31 o 
  -6   3  17        0.15       -3.81      4.51 o 
  -5   3  17        0.24       -1.61      3.21 o 
  -4   3  17      173.74      177.36      8.72 o 
  -3   3  17      116.01      118.31      9.95 o 
  -2   3  17       44.91       48.83      5.67 o 
  -1   3  17       70.27       67.20      5.57 o 
   0   3  17        0.24       -1.73      2.26 o 
   1   3  17        1.63        4.15      6.26 o 
   2   3  17       41.87       35.30      5.08 o 
   3   3  17       64.06       47.67      5.66 o 
   4   3  17       27.19       24.78     11.91 o 
   5   3  17        0.04        2.14      5.33 o 
   6   3  17        1.59       -3.02      5.38 o 
   7   3  17        1.28        0.95      3.92 o 
   8   3  17        3.03       11.59      4.02 o 
   9   3  17        0.96       -3.96      7.93 o 
  10   3  17       26.50       25.76      9.91 o 
  11   3  17        1.08        6.94      8.92 o 
 -11   4  17        0.63      -11.89      9.91 o 
 -10   4  17        0.62       -3.57      7.93 o 
  -9   4  17        0.63        6.99      6.63 o 
  -8   4  17       14.56       18.46     16.35 o 
  -7   4  17       45.84       49.09      8.74 o 
  -6   4  17      169.98      173.45     12.95 o 
  -5   4  17       20.33       22.19      4.93 o 
  -4   4  17       72.00       70.22      6.55 o 
  -3   4  17       38.38       30.44      4.79 o 
  -2   4  17        5.47        3.24      4.50 o 
  -1   4  17        6.24        6.04      3.34 o 
   0   4  17        0.67        2.61      3.96 o 
   1   4  17       44.25       38.36      6.63 o 
   2   4  17       19.02       29.58      5.92 o 
   3   4  17       21.19       13.73      4.76 o 
   4   4  17        0.04        0.50      4.20 o 
   5   4  17      165.04      182.31     11.66 o 
   6   4  17        0.01       -2.36      4.95 o 
   7   4  17        5.21        0.56      4.07 o 
   8   4  17        8.88        5.33      5.15 o 
   9   4  17        0.07        5.67      5.31 o 
  10   4  17        9.73       13.87      9.91 o 
 -10   5  17        2.05       10.95      6.63 o 
  -9   5  17        0.65       18.83      6.90 o 
  -8   5  17        0.01        7.93      5.94 o 
  -7   5  17       88.53       87.61     10.14 o 
  -6   5  17        6.88        6.41      5.22 o 
  -5   5  17      155.49      156.31      8.87 o 
  -4   5  17       35.04       37.39     12.78 o 
  -3   5  17      121.15      117.69      7.61 o 
  -2   5  17      231.04      211.60     18.55 o 
  -1   5  17       69.33       58.11      7.33 o 
   0   5  17        3.90        9.53      4.51 o 
   1   5  17      100.93       88.46      8.74 o 
   2   5  17       89.78       75.93      9.91 o 
   3   5  17        2.57       -1.98      8.92 o 
   4   5  17      219.37      210.39     15.36 o 
   5   5  17       15.66       24.26      6.94 o 
   6   5  17       10.40        8.24      5.47 o 
   7   5  17        0.15       -4.70      3.52 o 
   8   5  17        0.39       -2.52      3.41 o 
   9   5  17        0.88        2.40      4.75 o 
  10   5  17        0.91        4.77      5.79 o 
 -10   6  17       20.92       12.43      7.93 o 
  -9   6  17        0.09       -5.60      6.44 o 
  -8   6  17        8.55        1.73      5.47 o 
  -7   6  17        8.68        9.41      6.44 o 
  -6   6  17        5.91       12.71      5.68 o 
  -5   6  17        0.33       -1.25      3.01 o 
  -4   6  17       82.22       91.87      6.95 o 
  -3   6  17       30.34       20.13      5.47 o 
  -2   6  17        0.04       -4.71      4.03 o 
  -1   6  17       35.71       34.26      6.63 o 
   0   6  17        0.00        4.25      4.76 o 
   1   6  17      217.29      183.91     12.13 o 
   2   6  17        1.12       -2.48      4.20 o 
   3   6  17       28.46       18.83      5.92 o 
   4   6  17      100.43      115.91     10.51 o 
   5   6  17       74.31       60.16      8.74 o 
   6   6  17       34.42       52.04      9.91 o 
   7   6  17        9.27       11.64      4.46 o 
   8   6  17        0.89        2.14      3.78 o 
   9   6  17        7.97       13.33      6.08 o 
  -9   7  17        0.01       -7.65      5.10 o 
  -8   7  17        1.93       -0.12      5.68 o 
  -7   7  17        1.34        5.76      5.09 o 
  -6   7  17        3.41        4.58     11.39 o 
  -5   7  17        5.47        2.97      4.95 o 
  -4   7  17       13.40       10.34      5.47 o 
  -3   7  17       10.63       13.38      5.60 o 
  -2   7  17       21.90        5.38      7.43 o 
  -1   7  17        0.12        2.21      4.51 o 
   0   7  17       13.43        3.77      5.22 o 
   1   7  17       14.82       15.36      5.60 o 
   2   7  17        0.18        0.00      4.76 o 
   3   7  17       10.37       11.19      5.92 o 
   4   7  17        1.29       -5.24      5.45 o 
   5   7  17       52.81       64.87      9.28 o 
   6   7  17        0.48        2.45      7.83 o 
   7   7  17       32.25       24.10      5.24 o 
   8   7  17        7.14       10.25      4.61 o 
  -8   8  17        0.02       -4.46      5.10 o 
  -7   8  17        4.57        1.98      5.92 o 
  -6   8  17        9.15       12.88      9.91 o 
  -5   8  17        0.03       -2.97      7.93 o 
  -4   8  17        2.28        1.85      5.22 o 
  -3   8  17       10.59       11.39      5.47 o 
  -2   8  17        2.21        0.99      4.90 o 
  -1   8  17        1.42       -2.97      4.90 o 
   0   8  17       19.43       16.27      9.91 o 
   1   8  17       70.95       72.41      9.81 o 
   2   8  17       13.66        8.04      6.19 o 
   3   8  17       37.15       38.17     14.86 o 
   4   8  17       23.35       30.67      9.91 o 
   5   8  17       10.77       10.46      6.19 o 
   6   8  17        0.84       -3.02      4.79 o 
   7   8  17       11.83       17.23      5.31 o 
  -7   9  17        6.36        6.94     10.90 o 
  -6   9  17        0.83        0.00      8.92 o 
  -5   9  17        0.28        2.97      8.92 o 
  -4   9  17        3.05        7.27      6.19 o 
  -3   9  17        4.84        6.83      6.19 o 
  -2   9  17       10.42        9.69      6.44 o 
  -1   9  17       40.23       37.10      8.42 o 
   0   9  17       83.51      107.64     11.85 o 
   1   9  17       65.63       64.54      9.81 o 
   2   9  17        5.87        9.03      6.44 o 
   3   9  17        7.47        4.49      5.92 o 
   4   9  17        0.93        2.92     11.39 o 
   5   9  17        2.22       12.24     11.39 o 
   6   9  17        4.34       -1.71      5.85 o 
  -5  10  17        0.08        3.96      9.91 o 
  -4  10  17        0.28        8.92      7.01 o 
  -3  10  17        0.11       10.17      6.63 o 
  -2  10  17       63.62       67.97     14.37 o 
  -1  10  17        3.13        8.12      7.93 o 
   0  10  17       69.18       76.15     13.87 o 
   1  10  17       87.99      111.76     17.83 o 
   2  10  17        0.56       -8.21      5.47 o 
   3  10  17        7.75        6.15      6.63 o 
   4  10  17        0.06       -5.94      6.94 o 
  -2  11  17       36.45       35.15      8.74 o 
  -1  11  17        2.66       15.85      7.71 o 
   0  11  17        6.78       12.43      7.61 o 
   1  11  17       12.75       15.85     10.90 o 
 -10   0  18        0.65       -5.94      8.92 o 
  -8   0  18       55.77       53.50     11.89 o 
  -6   0  18        0.42        2.97      6.94 o 
  -4   0  18        7.76        5.94      3.50 o 
  -2   0  18        6.74        6.94      5.45 o 
   0   0  18      124.25      117.43      8.41 o 
   2   0  18       94.33       85.99     10.40 o 
   4   0  18       61.58       58.39      8.42 o 
   6   0  18        4.48        1.98      5.94 o 
   8   0  18        0.03       -1.98      5.94 o 
 -11   1  18        6.94        5.47     10.90 o 
 -10   1  18       27.11       30.59      8.32 o 
  -9   1  18       46.11       43.50      9.91 o 
  -8   1  18       72.42       76.65     22.29 o 
  -7   1  18       50.50       62.92      8.41 o 
  -6   1  18       34.62       25.97      6.31 o 
  -5   1  18        8.79        6.69      3.93 o 
  -4   1  18      135.83      133.77      6.65 o 
  -3   1  18        4.71        5.12      2.86 o 
  -2   1  18        1.70        0.27      3.29 o 
  -1   1  18      168.25      185.04      7.30 o 
   0   1  18       13.97       22.45      3.47 o 
   1   1  18      759.22      744.28     14.61 o 
   2   1  18     2965.65     2946.35     58.78 o 
   3   1  18       66.41       78.96      5.94 o 
   4   1  18     1206.95     1205.43     23.07 o 
   5   1  18      338.65      325.32     11.44 o 
   6   1  18       88.18       71.46      7.71 o 
   7   1  18        1.64        3.47      4.20 o 
   8   1  18       66.24       70.37      9.41 o 
 -11   2  18       80.01       95.31     26.75 o 
 -10   2  18       26.73       36.48      9.11 o 
  -9   2  18        3.55        9.13      6.63 o 
  -8   2  18       17.53       23.28      7.01 o 
  -7   2  18       48.64       41.52      7.61 o 
  -6   2  18       39.89       31.88      6.90 o 
  -5   2  18        0.54        2.44      3.34 o 
  -4   2  18       55.07       43.87      6.44 o 
  -3   2  18       83.54       79.98      7.72 o 
  -2   2  18       16.06       17.19      3.41 o 
  -1   2  18        0.64        1.20      2.16 o 
   0   2  18        1.72        2.16      2.69 o 
   1   2  18      438.72      413.89     14.44 o 
   2   2  18      458.52      464.55     13.89 o 
   3   2  18        6.10        9.37      4.36 o 
   4   2  18        3.37        1.17      5.65 o 
   5   2  18       19.19       17.47      4.36 o 
   6   2  18       82.44       70.95      7.10 o 
   7   2  18      153.59      148.62     10.84 o 
   8   2  18       66.03       70.37      8.74 o 
 -11   3  18       41.39       66.38     16.84 o 
 -10   3  18       13.38       16.11      6.63 o 
  -9   3  18        4.40        8.29     11.89 o 
  -8   3  18        1.18        0.50      6.44 o 
  -7   3  18        1.91        1.49      5.60 o 
  -6   3  18        4.10        0.99      4.95 o 
  -5   3  18      233.38      244.57     15.84 o 
  -4   3  18        0.25       -1.86      4.17 o 
  -3   3  18      144.17      133.97     10.33 o 
  -2   3  18       79.86       76.59      9.50 o 
  -1   3  18       60.33       58.67      4.83 o 
   0   3  18        1.70        0.20      2.40 o 
   1   3  18       21.54       16.33      6.89 o 
   2   3  18        2.59       -1.05      3.21 o 
   3   3  18        5.48        1.54      3.59 o 
   4   3  18        0.62       -4.07      3.76 o 
   5   3  18        6.83        3.76      4.16 o 
   6   3  18        2.41        1.15      3.78 o 
   7   3  18       56.17       51.57      6.29 o 
   8   3  18        0.69        0.00      4.90 o 
 -10   4  18       21.71       20.29      7.85 o 
  -9   4  18        1.93       -5.83      5.68 o 
  -8   4  18       51.40       41.67      8.74 o 
  -7   4  18       59.61       79.58     10.14 o 
  -6   4  18      110.68      141.39     11.91 o 
  -5   4  18       24.94       32.00     10.35 o 
  -4   4  18       65.18       62.89      6.24 o 
  -3   4  18       77.40      101.69     10.83 o 
  -2   4  18       23.50       15.82      4.03 o 
  -1   4  18        0.01       -1.89      6.94 o 
   0   4  18        6.43       -1.98      3.50 o 
   1   4  18       17.02       12.62      5.22 o 
   2   4  18      302.99      297.20     17.83 o 
   3   4  18       28.22       20.55      8.42 o 
   4   4  18       20.84       27.40      6.19 o 
   5   4  18       22.60       23.47      6.63 o 
   6   4  18       26.85       31.53      6.90 o 
   7   4  18        0.00       -2.97      5.22 o 
   8   4  18        0.48        4.87      4.50 o 
   9   4  18        2.62       -2.16      5.92 o 
 -10   5  18        0.20        4.22      6.63 o 
  -9   5  18        2.59       -2.44      5.22 o 
  -8   5  18        1.89        0.00      5.60 o 
  -7   5  18       24.05       10.20     12.38 o 
  -6   5  18       12.63       16.35      6.31 o 
  -5   5  18       10.32        9.91      4.08 o 
  -4   5  18       14.25       13.35      4.29 o 
  -3   5  18        0.55        0.33      3.89 o 
  -2   5  18        9.16       11.82      5.22 o 
  -1   5  18       76.59       78.03     13.87 o 
   0   5  18        2.00        4.65      4.51 o 
   1   5  18       35.03       51.78      7.33 o 
   2   5  18      271.29      257.93     13.54 o 
   3   5  18       15.47       14.61      5.47 o 
   4   5  18       28.59       32.22     11.89 o 
   5   5  18        2.50       -6.77      4.51 o 
   6   5  18        0.02        6.25      5.47 o 
   7   5  18       17.11       10.14      5.92 o 
   8   5  18       16.11       19.05      5.46 o 
   9   5  18        0.16       -1.32      6.19 o 
  -9   6  18        6.72       26.20     15.85 o 
  -8   6  18       13.50       27.83      7.71 o 
  -7   6  18       24.31       21.89      8.42 o 
  -6   6  18        0.05        4.46      5.60 o 
  -5   6  18       69.05       67.71      6.74 o 
  -4   6  18        0.00        0.50      3.59 o 
  -3   6  18       44.43       32.68      9.91 o 
  -2   6  18       42.94       33.82      6.41 o 
  -1   6  18       19.76       18.83      5.60 o 
   0   6  18        1.16       -0.99      4.20 o 
   1   6  18       27.44       24.22      6.19 o 
   2   6  18        6.91       -5.61      4.03 o 
   3   6  18        0.55       -3.51      4.51 o 
   4   6  18        1.41       -6.36     11.39 o 
   5   6  18        6.42       10.40      5.60 o 
   6   6  18        0.51        1.80      5.47 o 
   7   6  18        0.00        1.18      5.47 o 
   8   6  18        0.49        5.11      5.25 o 
   9   6  18       51.74       84.85      8.87 o 
  -9   7  18        2.72        8.59     17.34 o 
  -8   7  18        5.06       -5.09      5.45 o 
  -7   7  18        2.96        5.19      5.92 o 
  -6   7  18        0.16        5.07      5.92 o 
  -5   7  18        5.89       -3.96      7.93 o 
  -4   7  18        3.06       -2.72      4.03 o 
  -3   7  18        0.77        2.55      6.44 o 
  -2   7  18       26.09       28.31      6.90 o 
  -1   7  18       33.16       40.27      8.92 o 
   0   7  18        6.77        3.83      5.22 o 
   1   7  18       45.13       42.92      7.85 o 
   2   7  18        0.40       -5.41      4.51 o 
   3   7  18       10.56       12.06      5.92 o 
   4   7  18        0.04       -5.38      4.76 o 
   5   7  18       78.05       71.96     12.38 o 
   6   7  18        0.38       -2.58      5.45 o 
   7   7  18        0.42       -8.17      5.45 o 
   8   7  18       17.29       12.48      5.66 o 
  -8   8  18        0.07       -5.45      6.44 o 
  -7   8  18        2.17       -6.94      7.93 o 
  -6   8  18        3.43       -7.93      7.93 o 
  -5   8  18       10.17       17.83     10.90 o 
  -4   8  18        0.29        5.48      5.22 o 
  -3   8  18        1.36        6.08      5.45 o 
  -2   8  18        4.38        4.36      5.22 o 
  -1   8  18       13.00       16.95      6.63 o 
   0   8  18        8.75        1.12      5.45 o 
   1   8  18        2.29       -2.36      4.95 o 
   2   8  18        5.21        6.28      5.22 o 
   3   8  18        0.06        0.20      5.22 o 
   4   8  18        8.66        3.90      5.47 o 
   5   8  18       22.80       23.82      7.85 o 
   6   8  18       12.49       18.33      7.43 o 
   7   8  18        1.14       -3.96      6.94 o 
  -6   9  18        9.29        5.94      8.92 o 
  -5   9  18        0.27       -2.97      7.93 o 
  -4   9  18        2.98        4.25      5.92 o 
  -3   9  18       40.35       51.41      9.28 o 
  -2   9  18        0.12        1.40      5.92 o 
  -1   9  18       30.31       32.04      9.91 o 
   0   9  18       10.62       12.83      6.63 o 
   1   9  18       14.44        6.99      6.63 o 
   2   9  18        1.31        2.48      5.60 o 
   3   9  18        1.49        2.97      5.94 o 
   4   9  18        0.21        1.54      6.19 o 
   5   9  18        3.54        6.94      8.92 o 
  -4  10  18        3.16       12.16      7.61 o 
  -3  10  18       11.13       23.87      7.61 o 
  -2  10  18        4.82        5.33      7.33 o 
  -1  10  18        5.28        9.41      7.01 o 
   0  10  18       23.93       16.35      7.71 o 
   1  10  18        6.20       10.90      7.71 o 
   2  10  18        5.48        1.75      5.92 o 
   3  10  18        0.14        0.99      7.93 o 
  -9   0  19       20.93       25.76      9.91 o 
  -7   0  19       30.75       28.73      9.91 o 
  -5   0  19       16.74       20.06      6.94 o 
  -3   0  19       43.67       43.12      7.93 o 
  -1   0  19      110.60      110.86     17.34 o 
   1   0  19       87.49       84.85      8.41 o 
   3   0  19      121.22      115.27      9.44 o 
   5   0  19       31.36       44.59      9.91 o 
   7   0  19       60.05       53.50     10.90 o 
 -10   1  19       40.49       42.55      9.44 o 
  -9   1  19        0.41        4.95     13.38 o 
  -8   1  19       23.66       21.47      7.33 o 
  -7   1  19       28.88       22.47     12.88 o 
  -6   1  19       15.03        6.09      5.94 o 
  -5   1  19       43.58       46.14      4.81 o 
  -4   1  19        0.58        1.64      2.49 o 
  -3   1  19        0.05       -1.87      2.19 o 
  -2   1  19        4.10        0.97      2.43 o 
  -1   1  19        6.91        3.20      3.43 o 
   0   1  19       51.90       70.90      5.15 o 
   1   1  19       37.97       59.07      5.42 o 
   2   1  19        1.74       18.04      3.92 o 
   3   1  19       10.75       13.54      4.58 o 
   4   1  19        5.65        4.95      6.77 o 
   5   1  19        1.02       -1.03      3.34 o 
   6   1  19       50.38       47.35      8.92 o 
   7   1  19        0.32        2.26      4.95 o 
   8   1  19       27.48       35.70      7.01 o 
 -10   2  19        8.01        0.87      6.44 o 
  -9   2  19        0.57        1.42      5.47 o 
  -8   2  19       24.72       20.48      7.33 o 
  -7   2  19        9.10       11.56      7.43 o 
  -6   2  19      114.73      128.81     28.73 o 
  -5   2  19       39.38       54.13     11.83 o 
  -4   2  19       36.21       27.58      4.07 o 
  -3   2  19        0.54        3.63      2.82 o 
  -2   2  19      123.24      120.72      7.44 o 
  -1   2  19        1.81       -2.60      2.55 o 
   0   2  19       62.44       59.51      7.13 o 
   1   2  19      128.47      116.87      6.74 o 
   2   2  19      314.42      331.15     13.60 o 
   3   2  19      301.34      317.75     11.81 o 
   4   2  19        0.33        0.02      3.34 o 
   5   2  19       81.84       96.98     13.05 o 
   6   2  19        1.71        3.63      4.00 o 
   7   2  19       24.75       22.79      6.31 o 
   8   2  19        3.16        6.94      5.60 o 
 -10   3  19        9.08        4.95      8.92 o 
  -9   3  19       11.82       17.65     12.88 o 
  -8   3  19        5.33        5.45      6.44 o 
  -7   3  19       77.53       72.38      9.81 o 
  -6   3  19      368.19      381.88     18.18 o 
  -5   3  19        0.28        4.06      3.59 o 
  -4   3  19       31.61       33.62      5.08 o 
  -3   3  19        5.03        0.23      4.62 o 
  -2   3  19        8.58       10.23      3.32 o 
  -1   3  19       20.68       13.49      3.48 o 
   0   3  19        0.01       -0.25      3.21 o 
   1   3  19      106.01      111.20     12.20 o 
   2   3  19      126.55      106.22      7.80 o 
   3   3  19       16.26       19.75      4.79 o 
   4   3  19       64.61       68.07      6.94 o 
   5   3  19       22.75       19.44      5.28 o 
   6   3  19        8.04        0.30      3.92 o 
   7   3  19        7.50       -2.31      3.92 o 
   8   3  19        8.11       20.81      8.92 o 
 -10   4  19        6.45        4.85      7.43 o 
  -9   4  19        0.01        0.43      5.47 o 
  -8   4  19        4.62        6.72      6.19 o 
  -7   4  19       41.64       47.98      8.74 o 
  -6   4  19       42.74       43.06      8.03 o 
  -5   4  19        1.44       -2.43      3.71 o 
  -4   4  19       63.41       53.32      6.08 o 
  -3   4  19        8.64        5.64      3.08 o 
  -2   4  19       46.10       42.99      5.46 o 
  -1   4  19      169.96      156.21     14.86 o 
   0   4  19        4.07       16.58      5.22 o 
   1   4  19       59.20       71.93     18.83 o 
   2   4  19        9.16       -3.39      4.03 o 
   3   4  19        9.79        4.57      4.51 o 
   4   4  19        0.24       -1.07      4.51 o 
   5   4  19       80.95       74.40      9.91 o 
   6   4  19        6.09        6.94      4.95 o 
   7   4  19        1.19       -1.42      4.76 o 
   8   4  19        9.36        5.71      5.92 o 
  -9   5  19        3.77       -3.96      8.42 o 
  -8   5  19        2.12       11.73      6.63 o 
  -7   5  19        3.72       -1.85     12.88 o 
  -6   5  19        0.00        5.45      5.47 o 
  -5   5  19        3.31        7.73      4.30 o 
  -4   5  19        0.78        1.94      3.27 o 
  -3   5  19       12.43       16.09      4.61 o 
  -2   5  19       89.39       80.55      9.03 o 
  -1   5  19       46.80       35.48      9.41 o 
   0   5  19       35.70       40.06      7.33 o 
   1   5  19      101.92      102.09     12.38 o 
   2   5  19        8.56        8.72      5.22 o 
   3   5  19       26.69       25.66      6.63 o 
   4   5  19        6.88       10.02      5.92 o 
   5   5  19       21.08       13.43      6.19 o 
   6   5  19        0.46        1.98      4.90 o 
   7   5  19        7.15        6.06      5.92 o 
   8   5  19        9.70        4.73      6.19 o 
   9   5  19        2.19       -3.86      7.43 o 
  -9   6  19        0.03       -3.25      5.85 o 
  -8   6  19        5.14       12.38      6.90 o 
  -7   6  19        7.21       -4.83      5.45 o 
  -6   6  19       21.33       21.47      8.92 o 
  -5   6  19        0.16       -1.32      5.22 o 
  -4   6  19       16.99        0.69      4.51 o 
  -3   6  19       38.44       37.86      8.92 o 
  -2   6  19        0.31        1.22      5.45 o 
  -1   6  19        0.44        0.91      4.51 o 
   0   6  19        6.31        7.40      6.94 o 
   1   6  19        0.04        5.02      5.47 o 
   2   6  19        2.26        1.60      4.51 o 
   3   6  19        9.14       11.77      5.92 o 
   4   6  19       32.26       39.71      8.42 o 
   5   6  19        0.23       -0.42      4.76 o 
   6   6  19        0.82        4.95      5.60 o 
   7   6  19        2.20       -2.58      5.22 o 
   8   6  19        4.42        3.52      6.19 o 
  -8   7  19        1.49        4.29      5.92 o 
  -7   7  19       10.05        7.67      7.93 o 
  -6   7  19        7.46       10.90     10.90 o 
  -5   7  19        9.81       12.88      9.91 o 
  -4   7  19       18.89       10.49      6.94 o 
  -3   7  19        2.61        5.75      5.22 o 
  -2   7  19       13.09       12.09     11.39 o 
  -1   7  19        3.77        0.50      4.90 o 
   0   7  19        5.61        4.46      4.90 o 
   1   7  19        1.62        1.98      5.60 o 
   2   7  19       83.27       85.72     22.29 o 
   3   7  19        0.21        1.42      4.76 o 
   4   7  19        4.14       -0.99      4.95 o 
   5   7  19       10.22        4.89      5.47 o 
   6   7  19       30.79       32.94     11.89 o 
   7   7  19        0.03       -0.29      5.68 o 
  -7   8  19       16.34        2.97      8.92 o 
  -6   8  19        7.90        0.99      8.92 o 
  -5   8  19        2.72        0.00      8.92 o 
  -4   8  19       14.95        8.42      7.43 o 
  -3   8  19       10.50        8.59      6.19 o 
  -2   8  19        0.84        7.93      5.60 o 
  -1   8  19        0.02        3.72      5.47 o 
   0   8  19        5.99        8.59      6.19 o 
   1   8  19       11.37       14.08      6.63 o 
   2   8  19       48.17       52.28      9.03 o 
   3   8  19        2.51        4.95      5.60 o 
   4   8  19        3.91        9.50      6.94 o 
   5   8  19       22.27       34.63     14.37 o 
   6   8  19        0.12       -7.42      4.95 o 
  -5   9  19       22.23       30.71     11.89 o 
  -4   9  19       31.25       40.16      9.91 o 
  -3   9  19       18.75       17.88     13.38 o 
  -2   9  19       10.09       19.39      7.13 o 
  -1   9  19        9.45       12.83      7.33 o 
   0   9  19        8.05       17.44     13.87 o 
   1   9  19        0.00       -1.52      5.22 o 
   2   9  19        2.89        3.32      5.92 o 
   3   9  19        5.81       -7.42      4.95 o 
   4   9  19        0.49        2.97      7.93 o 
   5   9  19        1.99        8.92      9.91 o 
  -3  10  19        3.19        0.73      6.63 o 
  -2  10  19       42.81       61.51     26.75 o 
  -1  10  19        0.24       -0.47      6.63 o 
   0  10  19        0.68       -7.93      5.94 o 
   1  10  19       12.56        2.97      7.93 o 
   2  10  19       20.88       34.68     11.89 o 
 -10   0  20       75.74      112.95     19.82 o 
  -8   0  20       59.69       66.38     13.87 o 
  -6   0  20       90.37       68.36     12.88 o 
  -4   0  20       38.04       33.76      6.19 o 
  -2   0  20       11.15       11.20      4.51 o 
   0   0  20      205.31      189.65      9.33 o 
   2   0  20     2119.69     2115.91     40.62 o 
   4   0  20        0.58        7.93      6.94 o 
   6   0  20       99.81      114.93     13.87 o 
   8   0  20        1.04       11.89      7.93 o 
 -10   1  20        6.33       18.33      9.41 o 
  -9   1  20        2.36        5.94      6.31 o 
  -8   1  20        2.84       -0.99      6.94 o 
  -7   1  20        2.33       -2.97      4.20 o 
  -6   1  20        9.38        4.56      5.94 o 
  -5   1  20       16.98       21.69      4.97 o 
  -4   1  20        1.16       -1.31      2.77 o 
  -3   1  20       32.42       39.43      4.32 o 
  -2   1  20       17.34       14.90      3.41 o 
  -1   1  20        0.05       -3.72      2.48 o 
   0   1  20      152.22      155.35      7.43 o 
   1   1  20      393.07      373.56     11.02 o 
   2   1  20      154.09      148.15      7.36 o 
   3   1  20      153.44      158.90      9.12 o 
   4   1  20        1.20       -2.29      3.21 o 
   5   1  20       69.82       71.19     19.32 o 
   6   1  20        4.99        1.07      5.45 o 
   7   1  20        6.50       11.54      5.94 o 
   8   1  20        5.63        9.03      6.44 o 
 -10   2  20       20.91       14.43      7.85 o 
  -9   2  20       15.91       21.94      7.43 o 
  -8   2  20       50.72       46.86      9.03 o 
  -7   2  20      101.89       99.71     11.21 o 
  -6   2  20       26.76       16.29      9.41 o 
  -5   2  20       24.63       26.24      5.20 o 
  -4   2  20        1.03        3.71      3.08 o 
  -3   2  20        0.05       -3.47      2.48 o 
  -2   2  20       83.23       70.70      7.44 o 
  -1   2  20      209.45      207.72      8.40 o 
   0   2  20       21.19       28.13      4.38 o 
   1   2  20      308.90      317.80     12.19 o 
   2   2  20      446.22      474.75     24.72 o 
   3   2  20       55.71       62.27      7.20 o 
   4   2  20       25.83       24.59      5.08 o 
   5   2  20       15.86        7.81      4.30 o 
   6   2  20        8.17       10.37      7.93 o 
   7   2  20       50.29       68.69     16.35 o 
   8   2  20        7.07       -0.20     13.38 o 
 -10   3  20        3.36        3.86      8.92 o 
  -9   3  20      117.96      121.40     12.95 o 
  -8   3  20       24.87       22.88      7.33 o 
  -7   3  20       45.72       51.14      9.11 o 
  -6   3  20       12.06       34.19      7.71 o 
  -5   3  20        3.44        4.43      4.79 o 
  -4   3  20        5.42        1.87      6.10 o 
  -3   3  20       10.23        8.28      7.32 o 
  -2   3  20        9.72        7.61      3.92 o 
  -1   3  20       55.64       54.97      6.58 o 
   0   3  20        2.77       -0.54      3.92 o 
   1   3  20      150.85      158.38      9.29 o 
   2   3  20       41.33       38.18      6.43 o 
   3   3  20      177.97      170.17     12.55 o 
   4   3  20       53.33       52.84      7.40 o 
   5   3  20        0.14       -1.21      5.66 o 
   6   3  20        0.97       -2.65      3.59 o 
   7   3  20       16.56       16.18      6.19 o 
   8   3  20        1.10       -0.99      7.93 o 
  -9   4  20        0.27        9.70      6.63 o 
  -8   4  20        5.50        3.15      5.92 o 
  -7   4  20        2.18       -0.99      7.93 o 
  -6   4  20       33.36       30.27      7.61 o 
  -5   4  20       21.17       19.75      5.08 o 
  -4   4  20       72.19       74.21      6.95 o 
  -3   4  20        0.96       -0.97      3.51 o 
  -2   4  20        5.35       10.50      4.95 o 
  -1   4  20       61.14       51.29      7.61 o 
   0   4  20       37.33       45.18      7.61 o 
   1   4  20       35.00       26.80      6.63 o 
   2   4  20       33.84       52.20     10.40 o 
   3   4  20       29.50       34.09      7.13 o 
   4   4  20       37.73       30.17     10.40 o 
   5   4  20       21.94       18.27      6.94 o 
   6   4  20        1.95        5.94      6.94 o 
   7   4  20        1.76        7.69      5.92 o 
   8   4  20        0.22        5.94      6.19 o 
  -9   5  20        1.12       10.55     18.33 o 
  -8   5  20        0.00        2.48      5.60 o 
  -7   5  20        0.27        0.50     10.40 o 
  -6   5  20       14.86        5.83      6.19 o 
  -5   5  20        0.04        2.88      4.03 o 
  -4   5  20        1.21        0.79      4.86 o 
  -3   5  20       30.21       51.64      7.93 o 
  -2   5  20      113.62      118.34     10.44 o 
  -1   5  20       18.18       43.70      7.33 o 
   0   5  20       42.04       33.20     13.38 o 
   1   5  20        0.00        0.30      4.51 o 
   2   5  20        0.00       -1.16      4.03 o 
   3   5  20        7.85        7.27      5.22 o 
   4   5  20       19.77       18.83      6.31 o 
   5   5  20       10.14       11.77      5.92 o 
   6   5  20        0.02        5.94      5.47 o 
   7   5  20       11.70        7.11      5.92 o 
   8   5  20        0.76       -1.92      5.92 o 
  -8   6  20        7.49       12.43      7.61 o 
  -7   6  20        0.08       13.03     13.38 o 
  -6   6  20       17.83       14.40      6.90 o 
  -5   6  20       36.07       32.70     10.90 o 
  -4   6  20        5.09        0.00      5.94 o 
  -3   6  20       17.54       21.25      6.19 o 
  -2   6  20        0.03        2.82      4.51 o 
  -1   6  20        0.58       -3.96      4.95 o 
   0   6  20        0.53        1.70      4.76 o 
   1   6  20       36.01       30.71      7.01 o 
   2   6  20       10.71       13.10      7.93 o 
   3   6  20       19.38       19.71      6.94 o 
   4   6  20        0.94       -3.12      4.51 o 
   5   6  20        0.26       -0.50      5.45 o 
   6   6  20        0.03       -4.46      7.43 o 
   7   6  20        0.59       -8.17      5.94 o 
   8   6  20        5.66        4.26      6.90 o 
  -7   7  20        0.35        3.96      9.41 o 
  -6   7  20        6.50       11.89      9.91 o 
  -5   7  20        9.30        2.97      8.92 o 
  -4   7  20        0.68       -6.77      4.51 o 
  -3   7  20        0.43       -1.75      4.51 o 
  -2   7  20        6.56        3.96      6.94 o 
  -1   7  20       16.82       22.46      6.19 o 
   0   7  20       10.24       -1.78      8.92 o 
   1   7  20        1.46       -2.48      9.41 o 
   2   7  20       23.76       33.72      7.33 o 
   3   7  20        4.46       11.84      6.41 o 
   4   7  20        1.08        2.48      5.60 o 
   5   7  20        0.26        5.48      5.68 o 
   6   7  20        1.30        7.20      6.41 o 
   7   7  20        0.39       -4.95      7.93 o 
  -6   8  20       22.25       25.76     11.89 o 
  -5   8  20        6.37       -7.93      7.93 o 
  -4   8  20       31.24       30.16      7.33 o 
  -3   8  20        0.27       -1.32      5.22 o 
  -2   8  20        0.08       -1.13      4.76 o 
  -1   8  20       29.09       40.15      9.41 o 
   0   8  20       12.32       14.60      6.63 o 
   1   8  20        0.01       -0.50      5.60 o 
   2   8  20       30.66       27.25      7.71 o 
   3   8  20        5.76        5.65      5.92 o 
   4   8  20       11.84        3.96      6.41 o 
   5   8  20        2.78       -8.92      5.94 o 
  -4   9  20        1.40        0.33      6.19 o 
  -3   9  20        3.16       11.98      7.33 o 
  -2   9  20        6.35       14.58      8.92 o 
  -1   9  20        2.38       -2.71      5.22 o 
   0   9  20        2.45        5.25      6.94 o 
   1   9  20        0.01        7.82      6.63 o 
   2   9  20        0.53        2.92      6.63 o 
   3   9  20       10.17        9.91      8.92 o 
   4   9  20        8.41       19.82      9.91 o 
  -9   0  21       10.09       15.85      8.92 o 
  -7   0  21       12.93        1.98      7.93 o 
  -5   0  21        0.04       -5.71      3.81 o 
  -3   0  21        1.39        0.99      3.96 o 
  -1   0  21      747.91      739.41     25.76 o 
   1   0  21     1312.32     1359.88     31.53 o 
   3   0  21       27.44       26.75      8.92 o 
   5   0  21      104.65      130.78     14.86 o 
   7   0  21        0.01       -6.94      6.94 o 
  -9   1  21        0.96       -0.33     11.89 o 
  -8   1  21        4.15        7.29      5.92 o 
  -7   1  21        0.05       -8.92      5.94 o 
  -6   1  21       19.63       22.65      5.94 o 
  -5   1  21        0.66        0.26      2.91 o 
  -4   1  21        0.02       -3.38      2.26 o 
  -3   1  21       10.56        7.20      3.19 o 
  -2   1  21        8.76        3.13      2.91 o 
  -1   1  21        0.59       -2.00      3.58 o 
   0   1  21       99.52      121.28      8.41 o 
   1   1  21       18.85       11.49      3.92 o 
   2   1  21       10.45        8.11      4.36 o 
   3   1  21        0.92       -2.31      3.34 o 
   4   1  21       12.08        7.98      3.92 o 
   5   1  21       17.67       17.13      5.92 o 
   6   1  21       64.76       64.90      8.41 o 
   7   1  21       17.19       22.08      7.33 o 
   8   1  21        3.30       -2.71      5.22 o 
  -9   2  21        4.30       16.84      7.71 o 
  -8   2  21       34.64       43.66      9.11 o 
  -7   2  21        1.63       -0.84      4.51 o 
  -6   2  21       41.37       36.78     15.36 o 
  -5   2  21       11.39        4.71      8.23 o 
  -4   2  21       13.94       13.80      3.78 o 
  -3   2  21       22.02       24.67      4.07 o 
  -2   2  21       16.08       13.98      3.69 o 
  -1   2  21      109.55      124.78      9.44 o 
   0   2  21        0.87        4.71      3.47 o 
   1   2  21       61.48       44.48      7.45 o 
   2   2  21       38.56       40.35      6.71 o 
   3   2  21       67.87       71.58     14.54 o 
   4   2  21        1.95        1.62      3.78 o 
   5   2  21        1.52        9.30      4.17 o 
   6   2  21        0.46        0.76      4.51 o 
   7   2  21        8.13        5.02      6.44 o 
   8   2  21       33.32       38.50      7.71 o 
  -9   3  21        0.34        2.38      6.60 o 
  -8   3  21        1.19        2.11      5.22 o 
  -7   3  21       15.49       14.34      6.63 o 
  -6   3  21       29.53       25.52      7.33 o 
  -5   3  21        6.11        5.27      3.78 o 
  -4   3  21       12.43       19.00      5.88 o 
  -3   3  21       62.20       62.60      7.98 o 
  -2   3  21        0.76        1.74      3.16 o 
  -1   3  21       41.34       50.14      6.61 o 
   0   3  21      690.86      743.99     22.86 o 
   1   3  21       38.24       39.81      5.89 o 
   2   3  21      289.31      327.82     14.51 o 
   3   3  21      139.41      152.67      9.52 o 
   4   3  21       88.64       98.16      8.19 o 
   5   3  21       13.65       12.84      5.85 o 
   6   3  21        1.17       -1.07      4.03 o 
   7   3  21        5.99        3.96      7.93 o 
   8   3  21        0.69       -6.94      7.93 o 
  -9   4  21       23.44       31.18     13.38 o 
  -8   4  21       24.53       33.30      8.03 o 
  -7   4  21        0.43        5.30      5.92 o 
  -6   4  21        1.92       -0.79      5.22 o 
  -5   4  21       13.17        7.66      4.75 o 
  -4   4  21       24.98       15.55      5.21 o 
  -3   4  21       26.11       21.30      4.93 o 
  -2   4  21        6.13        2.26      4.95 o 
  -1   4  21       68.54       58.25      8.03 o 
   0   4  21        1.57        0.99      4.95 o 
   1   4  21        1.19        3.90      8.42 o 
   2   4  21       20.80       11.56      5.22 o 
   3   4  21        3.72       -0.20      8.42 o 
   4   4  21       68.09       43.29      7.33 o 
   5   4  21        3.24        6.13      5.47 o 
   6   4  21       15.60       13.77      6.94 o 
   7   4  21       24.49       31.46      8.03 o 
   8   4  21       23.44       32.70     10.90 o 
  -8   5  21        2.30        6.89      6.90 o 
  -7   5  21        1.61       -4.10      7.93 o 
  -6   5  21       12.14       11.58      6.63 o 
  -5   5  21        0.91        6.73      4.50 o 
  -4   5  21        0.03       -2.83      9.91 o 
  -3   5  21        7.48        4.62      5.22 o 
  -2   5  21       33.11       26.09      7.01 o 
  -1   5  21        5.42        0.00      4.95 o 
   0   5  21        4.05       10.59      5.47 o 
   1   5  21       34.65       39.34     13.87 o 
   2   5  21       16.55       15.65     10.90 o 
   3   5  21       36.91       29.56      7.93 o 
   4   5  21        3.34       -1.49      5.94 o 
   5   5  21       11.97        6.94      5.92 o 
   6   5  21        1.70        5.07      6.44 o 
   7   5  21       10.89       24.86      7.85 o 
   8   5  21        2.02       14.58      7.13 o 
  -8   6  21        2.15        9.91      9.91 o 
  -7   6  21        4.71       14.86      9.91 o 
  -6   6  21        1.49       -1.17      5.92 o 
  -5   6  21       14.31        9.91      9.91 o 
  -4   6  21        7.52       10.67      6.94 o 
  -3   6  21        1.15        1.78      5.22 o 
  -2   6  21       24.84       34.45     10.90 o 
  -1   6  21        2.28        6.38      5.47 o 
   0   6  21       74.05       68.51     11.89 o 
   1   6  21        7.06        6.44      5.60 o 
   2   6  21        8.71        2.48      4.90 o 
   3   6  21        0.04       -0.92      5.22 o 
   4   6  21       12.16       14.64      6.19 o 
   5   6  21        5.80        4.20      5.92 o 
   6   6  21        0.01       -1.36      5.10 o 
   7   6  21        0.21       -7.65      5.10 o 
  -6   7  21        0.01       -2.97      7.93 o 
  -5   7  21       19.90       22.79     11.89 o 
  -4   7  21       10.66       11.60      5.92 o 
  -3   7  21        0.17       -1.98      4.90 o 
  -2   7  21        0.89       -6.77      4.51 o 
  -1   7  21        3.85        0.99      5.60 o 
   0   7  21        3.96        5.36      5.92 o 
   1   7  21        0.07       -4.19      4.51 o 
   2   7  21        9.67        2.91      5.47 o 
   3   7  21        1.51       -6.31      4.20 o 
   4   7  21        0.57        0.37      5.47 o 
   5   7  21        4.45       -2.04      5.68 o 
   6   7  21        2.44       -3.96      7.93 o 
  -5   8  21       18.24       15.85      9.91 o 
  -4   8  21        0.13       -7.31     10.90 o 
  -3   8  21        2.67        2.48     13.38 o 
  -2   8  21        6.95       11.21      7.43 o 
  -1   8  21        0.13       -2.39      5.92 o 
   0   8  21        0.54       -4.36      4.95 o 
   1   8  21        0.01        0.99      5.60 o 
   2   8  21       15.15       22.71      8.32 o 
   3   8  21        1.21       -5.08     10.40 o 
   4   8  21        5.03        0.00      6.94 o 
  -3   9  21        1.93       10.90      8.92 o 
  -2   9  21       11.15       20.81      9.91 o 
  -1   9  21       31.87       57.47     13.87 o 
   0   9  21        0.20       -1.98      6.94 o 
   1   9  21        3.84       13.87      9.91 o 
   2   9  21        0.84       -2.97      7.93 o 
  -8   0  22       46.57       54.49     12.88 o 
  -6   0  22       23.52       22.79      9.91 o 
  -4   0  22       26.72       37.08      8.92 o 
  -2   0  22      268.02      286.73     14.35 o 
   0   0  22       56.90       60.99     10.40 o 
   2   0  22        1.14        0.00      4.20 o 
   4   0  22        7.30        9.91      6.94 o 
   6   0  22       44.68       25.76      9.91 o 
   8   0  22        0.13       -8.92      6.94 o 
  -9   1  22       24.39        9.58      7.43 o 
  -8   1  22        3.69        1.12      5.22 o 
  -7   1  22        9.72       15.63      6.19 o 
  -6   1  22        0.27       -4.05      3.81 o 
  -5   1  22       35.10       38.91      5.01 o 
  -4   1  22        2.53       -0.10      2.91 o 
  -3   1  22        3.61        5.67      5.01 o 
  -2   1  22        2.64        3.70      3.22 o 
  -1   1  22      288.81      282.87      9.12 o 
   0   1  22       43.70       49.23      4.87 o 
   1   1  22        1.67       -0.56      3.43 o 
   2   1  22       41.46       44.56      6.08 o 
   3   1  22        2.92        1.30      3.78 o 
   4   1  22       31.70       29.15      6.63 o 
   5   1  22        0.00       -6.05      4.03 o 
   6   1  22       15.15       15.27      5.92 o 
   7   1  22        0.13        3.78      5.47 o 
   8   1  22        2.28        1.52      7.93 o 
  -9   2  22       35.60       29.14     16.84 o 
  -8   2  22       26.88       25.22      8.32 o 
  -7   2  22        3.00        3.96      5.60 o 
  -6   2  22        8.71        4.95      9.91 o 
  -5   2  22        0.70        5.94      4.00 o 
  -4   2  22       13.31        7.08      8.91 o 
  -3   2  22        0.01        1.89      3.01 o 
  -2   2  22        9.80        8.92      3.47 o 
  -1   2  22      172.73      161.85     12.58 o 
   0   2  22      273.16      278.75     11.99 o 
   1   2  22       71.23       70.37      7.19 o 
   2   2  22        6.05        0.94      3.78 o 
   3   2  22        1.31        0.31      3.78 o 
   4   2  22        2.48       -0.63      3.71 o 
   5   2  22       16.97       14.42      8.42 o 
   6   2  22       21.77       24.56      6.63 o 
   7   2  22       64.73       80.75      9.81 o 
   8   2  22        8.37        1.28      5.92 o 
  -9   3  22       20.27        8.92      9.91 o 
  -8   3  22        0.95       20.81      7.13 o 
  -7   3  22        0.55        1.49      5.47 o 
  -6   3  22        6.37        1.26     10.90 o 
  -5   3  22       11.47       13.87      4.88 o 
  -4   3  22       15.00       12.95      6.32 o 
  -3   3  22       36.25       30.43      5.54 o 
  -2   3  22        3.73        4.51      3.71 o 
  -1   3  22      201.72      207.39     12.83 o 
   0   3  22       47.79       74.04      8.58 o 
   1   3  22        5.11        8.16      5.19 o 
   2   3  22        6.88        3.87      3.92 o 
   3   3  22        9.31        9.35      4.67 o 
   4   3  22       29.20       29.77      5.72 o 
   5   3  22       11.81        5.10      4.71 o 
   6   3  22       16.24       24.76      5.89 o 
   7   3  22        2.14        4.95      8.92 o 
   8   3  22        3.58       -2.97      7.93 o 
  -8   4  22        6.49        3.44      8.92 o 
  -7   4  22        7.88       10.53      6.63 o 
  -6   4  22        3.37       -7.64      5.94 o 
  -5   4  22       24.81       24.32      8.07 o 
  -4   4  22        0.42       10.81      4.17 o 
  -3   4  22        3.22       -0.33      5.22 o 
  -2   4  22        1.67        4.83      8.92 o 
  -1   4  22        8.62        5.94      5.60 o 
   0   4  22       59.16       75.83     10.40 o 
   1   4  22       18.76       19.67      6.90 o 
   2   4  22       44.89       42.06      7.61 o 
   3   4  22        9.51       27.36      7.93 o 
   4   4  22       10.63        7.00      5.22 o 
   5   4  22        1.69       10.72      5.92 o 
   6   4  22        2.98        5.83      6.19 o 
   7   4  22        1.81       16.14      8.42 o 
   8   4  22       28.01       18.83     10.90 o 
  -8   5  22        0.05        0.00      7.93 o 
  -7   5  22       21.10       20.29      7.85 o 
  -6   5  22        1.50       -1.98      5.60 o 
  -5   5  22       27.22       22.84      6.15 o 
  -4   5  22        0.04       -4.10      4.76 o 
  -3   5  22       24.56       22.24      6.19 o 
  -2   5  22       19.56       21.33     15.85 o 
  -1   5  22        0.47       -1.98      5.47 o 
   0   5  22       78.30      103.85     10.71 o 
   1   5  22       11.86        9.41      7.43 o 
   2   5  22        0.75        2.79      5.47 o 
   3   5  22        2.78        4.95      5.22 o 
   4   5  22       12.94       26.54      7.33 o 
   5   5  22        3.17        1.11      5.47 o 
   6   5  22        0.08        5.72      6.94 o 
   7   5  22        1.22       -1.87      6.19 o 
  -7   6  22        0.07        2.97      7.93 o 
  -6   6  22        1.92       -0.99      7.93 o 
  -5   6  22        4.52        5.94      8.92 o 
  -4   6  22        0.59        4.95      5.60 o 
  -3   6  22       14.65       14.86      6.63 o 
  -2   6  22        0.14        2.97      5.94 o 
  -1   6  22        4.88        5.77      5.92 o 
   0   6  22       14.85        8.86      5.92 o 
   1   6  22        0.10        3.43      5.22 o 
   2   6  22        3.46       -4.46      7.43 o 
   3   6  22       24.47       21.12      7.33 o 
   4   6  22        0.97        3.30      9.91 o 
   5   6  22        2.12       18.21      7.93 o 
   6   6  22        4.20       -3.65      5.47 o 
  -5   7  22        0.02      -10.40      6.94 o 
  -4   7  22        6.23       12.29     12.88 o 
  -3   7  22        3.55        6.94      5.60 o 
  -2   7  22        0.48       -5.45      4.90 o 
  -1   7  22       12.08       10.67      5.92 o 
   0   7  22        3.18       -4.49      5.22 o 
   1   7  22        5.58        7.09      6.63 o 
   2   7  22        6.11        2.97      5.60 o 
   3   7  22        0.43        2.16      5.92 o 
   4   7  22        0.01        0.47      5.68 o 
   5   7  22       18.42        7.93      8.92 o 
  -4   8  22        1.36       -0.99      7.93 o 
  -3   8  22        0.72        6.83      6.63 o 
  -2   8  22       12.00        4.31      5.92 o 
  -1   8  22       13.45       16.84      6.90 o 
   0   8  22        3.44       -2.81     10.40 o 
   1   8  22        1.99        0.47      5.92 o 
   2   8  22        2.41       -1.98      6.94 o 
   3   8  22        0.21        2.97      8.92 o 
  -7   0  23       34.23       21.80     10.90 o 
  -5   0  23        3.07       -6.52      6.44 o 
  -3   0  23        2.14       -5.71      3.81 o 
  -1   0  23      141.41      126.82     10.84 o 
   1   0  23        0.49       -1.91      4.51 o 
   3   0  23        4.57        5.94      6.94 o 
   5   0  23       81.18       86.20     13.87 o 
   7   0  23        7.20       12.88      8.92 o 
  -8   1  23       24.64        8.20     14.37 o 
  -7   1  23        3.44        0.74      8.92 o 
  -6   1  23        3.10       -0.53      5.94 o 
  -5   1  23        2.44        4.49      3.48 o 
  -4   1  23        1.03        3.06      3.43 o 
  -3   1  23       17.91       19.96      4.19 o 
  -2   1  23      215.52      234.31      9.61 o 
  -1   1  23      169.51      184.01     16.88 o 
   0   1  23       98.32      109.63      7.41 o 
   1   1  23       13.80       18.87      5.08 o 
   2   1  23        3.55        4.52      5.74 o 
   3   1  23        9.21       10.97      4.75 o 
   4   1  23        3.92        6.44      4.90 o 
   5   1  23       20.03       10.55      5.94 o 
   6   1  23       11.71        9.91      6.31 o 
   7   1  23        0.11        9.38      5.92 o 
   8   1  23        0.78        0.99      6.31 o 
  -8   2  23        0.47       -6.30      4.20 o 
  -7   2  23        1.95        4.95      5.60 o 
  -6   2  23        0.53        1.98      4.76 o 
  -5   2  23        2.81       -5.14      4.01 o 
  -4   2  23       12.29       15.15      4.50 o 
  -3   2  23       20.34       30.34      4.78 o 
  -2   2  23        3.68        4.55      3.27 o 
  -1   2  23        2.68        1.88      3.69 o 
   0   2  23      121.98      138.32      9.49 o 
   1   2  23        3.94        7.34      4.36 o 
   2   2  23        1.77        4.47      5.02 o 
   3   2  23        1.51        0.41      3.92 o 
   4   2  23        8.78       10.90      4.58 o 
   5   2  23        0.18       -1.49      6.44 o 
   6   2  23        2.19        9.56      5.94 o 
   7   2  23        7.13       16.89      7.33 o 
   8   2  23        7.98        8.87      6.90 o 
  -8   3  23        1.64        4.95      7.93 o 
  -7   3  23        0.38       -7.53      5.22 o 
  -6   3  23        2.27       -2.90      5.45 o 
  -5   3  23       19.39       19.27      5.73 o 
  -4   3  23      147.72      144.32     10.90 o 
  -3   3  23        2.02        4.61      3.59 o 
  -2   3  23       36.75       36.97      7.61 o 
  -1   3  23       19.80       17.31      6.63 o 
   0   3  23       45.83       65.27      7.44 o 
   1   3  23        5.75        4.74      4.50 o 
   2   3  23       11.35        5.17      4.50 o 
   3   3  23        8.79        2.93      4.45 o 
   4   3  23        1.75        4.30      9.96 o 
   5   3  23        3.95        0.45      5.73 o 
   6   3  23        0.64        7.81      5.92 o 
   7   3  23       20.81       24.77     10.90 o 
  -8   4  23        0.60       15.85      9.91 o 
  -7   4  23        2.77        5.14      6.75 o 
  -6   4  23       18.18        5.89     13.38 o 
  -5   4  23       17.66       28.84      6.90 o 
  -4   4  23       24.19       20.15      6.01 o 
  -3   4  23       37.97       36.04      7.85 o 
  -2   4  23        8.32        2.44      7.93 o 
  -1   4  23        7.26        2.56      5.68 o 
   0   4  23       98.43      133.08     15.36 o 
   1   4  23        0.60       -2.71      5.22 o 
   2   4  23       27.42       21.41     14.86 o 
   3   4  23       11.09        8.10      5.92 o 
   4   4  23        1.93        2.79      5.47 o 
   5   4  23        0.47        3.30      5.22 o 
   6   4  23        0.02        6.44      6.31 o 
   7   4  23       38.91       44.59     11.89 o 
  -7   5  23        0.59        1.98      7.93 o 
  -6   5  23        2.05        3.87     12.88 o 
  -5   5  23       10.86       21.80     10.90 o 
  -4   5  23        1.71        6.44      6.31 o 
  -3   5  23        8.05        5.25      5.68 o 
  -2   5  23       11.30        7.11      5.92 o 
  -1   5  23       32.25       27.38      7.61 o 
   0   5  23        0.62        4.37      6.94 o 
   1   5  23       24.19       25.21     21.80 o 
   2   5  23       10.68       15.36      6.31 o 
   3   5  23        0.07        0.99      7.93 o 
   4   5  23        4.06       11.01      6.19 o 
   5   5  23        1.80        1.98      6.31 o 
   6   5  23        0.23        0.00      6.31 o 
  -5   6  23        0.08       -2.97      7.93 o 
  -4   6  23        1.03       10.35      6.19 o 
  -3   6  23        0.01       10.14      5.92 o 
  -2   6  23       13.98       23.92      7.33 o 
  -1   6  23        1.41        1.19      5.22 o 
   0   6  23        2.40       -1.49      7.43 o 
   1   6  23        1.43       -5.94     10.90 o 
   2   6  23       10.23       21.37      7.13 o 
   3   6  23        6.58        9.86      6.41 o 
   4   6  23        0.32        7.16     11.39 o 
   5   6  23        1.40        4.48      6.41 o 
  -4   7  23        2.41        9.47      6.19 o 
  -3   7  23        0.29        7.43      5.60 o 
  -2   7  23       10.34        6.47      6.63 o 
  -1   7  23        1.67       13.52      9.41 o 
   0   7  23        0.75       10.06      6.90 o 
   1   7  23        1.54        4.12      6.63 o 
   2   7  23        0.15       -1.49      5.60 o 
   3   7  23        0.42        0.83      6.63 o 
   4   7  23        0.00       11.89      8.92 o 
  -2   8  23        3.73       14.86      9.91 o 
  -1   8  23        0.06        4.95      8.92 o 
   0   8  23        8.95        0.00      7.93 o 
   1   8  23        0.05      -10.90      7.93 o 
  -6   0  24        2.18       -5.94      4.95 o 
  -4   0  24       27.26       24.77      6.19 o 
  -2   0  24       42.82       50.88      8.03 o 
   0   0  24       45.05       45.09      7.71 o 
   2   0  24        0.29       -7.43      4.95 o 
   4   0  24        1.47       12.88      8.92 o 
   6   0  24        2.37        2.97      7.93 o 
  -8   1  24       11.51       29.72     11.89 o 
  -7   1  24        4.25       -4.80      4.51 o 
  -6   1  24        7.33        6.94      5.60 o 
  -5   1  24       22.99       21.46      4.42 o 
  -4   1  24        2.51        7.63      3.41 o 
  -3   1  24       35.15       30.23      4.73 o 
  -2   1  24        2.04        7.61      4.07 o 
  -1   1  24       38.70       44.04      6.13 o 
   0   1  24        0.01        5.86      4.07 o 
   1   1  24       16.70       16.84      5.15 o 
   2   1  24       26.21       33.48      6.08 o 
   3   1  24        2.00        0.15      4.51 o 
   4   1  24        9.39       19.82      7.93 o 
   5   1  24        0.08       -4.46      5.60 o 
   6   1  24        5.69       11.63      6.63 o 
   7   1  24        0.04       -6.38      5.47 o 
  -8   2  24        7.41       21.80      9.91 o 
  -7   2  24        0.46       -1.42      6.44 o 
  -6   2  24       26.06       25.13      6.63 o 
  -5   2  24        2.92        8.94      4.50 o 
  -4   2  24        3.05        8.83      4.36 o 
  -3   2  24      186.89      211.29     10.07 o 
  -2   2  24        3.30        4.48      4.10 o 
  -1   2  24      204.82      208.38     16.51 o 
   0   2  24       19.78       20.13      5.51 o 
   1   2  24        4.06       10.73      4.71 o 
   2   2  24        0.17       -3.15      3.71 o 
   3   2  24        0.03       -0.94      3.78 o 
   4   2  24       12.52       23.12      7.33 o 
   5   2  24        5.29       11.77     10.40 o 
   6   2  24       38.45       56.75      9.11 o 
   7   2  24        0.18       -1.54      6.19 o 
  -7   3  24        4.27        3.57      9.41 o 
  -6   3  24        0.06        5.88      5.22 o 
  -5   3  24        6.50        8.20      4.36 o 
  -4   3  24        2.22        3.48      4.32 o 
  -3   3  24       11.79       14.78      5.20 o 
  -2   3  24       38.93       62.58      9.03 o 
  -1   3  24        9.68       10.35      6.19 o 
   0   3  24        3.35        3.16      4.75 o 
   1   3  24       25.34       33.02      5.97 o 
   2   3  24        0.64       -3.95      4.20 o 
   3   3  24        1.18        4.64      4.36 o 
   4   3  24       30.66       44.15      7.04 o 
   5   3  24        0.05        2.10      4.75 o 
   6   3  24        1.46       16.84     10.40 o 
   7   3  24        0.03       -2.97      8.92 o 
  -7   4  24        0.05       -8.92      5.94 o 
  -6   4  24        0.20        8.70     10.90 o 
  -5   4  24       10.73       14.24      6.63 o 
  -4   4  24       47.01       45.59      9.41 o 
  -3   4  24       58.18       68.18     10.00 o 
  -2   4  24        2.30        8.37      6.19 o 
  -1   4  24       58.14       53.42      8.74 o 
   0   4  24       62.41       47.48     13.87 o 
   1   4  24        8.08        3.96      5.92 o 
   2   4  24        0.04        5.13      5.92 o 
   3   4  24       19.76       21.99      7.33 o 
   4   4  24        0.91        4.43      5.68 o 
   5   4  24        7.68       13.38      7.01 o 
   6   4  24       28.69       37.33      9.03 o 
  -5   5  24        2.21       10.90      9.91 o 
  -4   5  24        0.59        3.96     11.89 o 
  -3   5  24        1.20        2.29      5.47 o 
  -2   5  24       18.45       28.21      7.33 o 
  -1   5  24       29.96       20.26      6.90 o 
   0   5  24       13.68       15.99      7.13 o 
   1   5  24       94.47       78.02     10.23 o 
   2   5  24       27.74       41.92     10.40 o 
   3   5  24        5.92        5.07      5.92 o 
   4   5  24        0.39       -4.46      5.10 o 
   5   5  24        1.73       14.37      7.71 o 
  -4   6  24        1.56       -1.98      8.92 o 
  -3   6  24        0.85       -0.31      5.47 o 
  -2   6  24        0.05       -4.64      5.47 o 
  -1   6  24        0.18        7.14      6.63 o 
   0   6  24       22.72       18.26      7.33 o 
   1   6  24        0.00       10.01     11.89 o 
   2   6  24       34.72       18.83      9.91 o 
   3   6  24        1.81       -1.57      6.94 o 
   4   6  24       10.40       18.65      7.85 o 
  -3   7  24        6.98       12.88      8.92 o 
  -2   7  24        6.43       19.82     10.90 o 
  -1   7  24       10.35        3.96      7.93 o 
   0   7  24       16.81       18.83      9.91 o 
   1   7  24        2.82        6.94      8.92 o 
   2   7  24        0.15       -4.95      7.93 o 
  -7   0  25        0.26       -5.94      5.94 o 
  -5   0  25       22.96       23.43      8.42 o 
  -3   0  25       53.82       53.57      8.74 o 
  -1   0  25       27.30       32.10      8.92 o 
   1   0  25        0.11        8.92      7.93 o 
   3   0  25       19.59       13.87      8.92 o 
   5   0  25       32.51       61.43     12.88 o 
  -7   1  25       20.72        9.35      5.47 o 
  -6   1  25        4.61       -4.95      3.30 o 
  -5   1  25        0.11        3.48      3.43 o 
  -4   1  25        8.31        6.37      3.69 o 
  -3   1  25        0.19        7.21      4.51 o 
  -2   1  25       33.01       26.50      4.93 o 
  -1   1  25        0.52        3.55      3.92 o 
   0   1  25        7.02       15.61      5.51 o 
   1   1  25       18.82       19.49      5.72 o 
   2   1  25       10.78       18.73      5.81 o 
   3   1  25       48.54       64.01      9.44 o 
   4   1  25       11.47       39.59      7.61 o 
   5   1  25        1.30        5.94      5.60 o 
   6   1  25        6.00        3.55      7.93 o 
  -7   2  25       16.18        8.92      7.93 o 
  -6   2  25        2.64       -5.71      3.81 o 
  -5   2  25        9.03        4.65      4.75 o 
  -4   2  25       19.36       28.05      6.14 o 
  -3   2  25        5.62        9.91      4.46 o 
  -2   2  25        5.34        6.02      4.93 o 
  -1   2  25       18.66       32.52      7.75 o 
   0   2  25       17.28       19.97      5.89 o 
   1   2  25        0.28        1.59      4.17 o 
   2   2  25        0.48        3.28      4.83 o 
   3   2  25       25.72       22.90      5.66 o 
   4   2  25       10.45        9.91      6.31 o 
   5   2  25        1.48        8.57      5.92 o 
   6   2  25       19.32       23.74      8.03 o 
  -7   3  25        0.12       14.86      9.91 o 
  -6   3  25        4.68       14.71     10.40 o 
  -5   3  25        0.03        9.85     14.37 o 
  -4   3  25        5.91       11.73      4.93 o 
  -3   3  25       45.79       53.73     15.36 o 
  -2   3  25        7.95       12.46      6.63 o 
  -1   3  25       29.25       20.24     11.89 o 
   0   3  25        1.61        4.99      4.75 o 
   1   3  25        0.55       -0.99      4.58 o 
   2   3  25       19.63       14.86      5.72 o 
   3   3  25        0.86       -3.03      4.03 o 
   4   3  25       11.52       13.73      6.34 o 
   5   3  25       44.51       60.13      9.73 o 
   6   3  25        0.74       -5.94      7.93 o 
  -6   4  25        0.60       -0.99      7.93 o 
  -5   4  25        2.96       11.20      6.90 o 
  -4   4  25        1.49        3.90      7.43 o 
  -3   4  25       76.41       82.97     10.71 o 
  -2   4  25       28.80       33.52      8.32 o 
  -1   4  25       15.59       11.89      6.90 o 
   0   4  25        2.40        4.25      5.92 o 
   1   4  25       28.13       34.03      7.85 o 
   2   4  25        0.16        5.01      5.92 o 
   3   4  25        0.58       -0.41      6.94 o 
   4   4  25        4.49        1.28      5.92 o 
   5   4  25        2.88       11.15      6.90 o 
  -4   5  25        4.37       12.55      7.33 o 
  -3   5  25       26.09       33.83      8.57 o 
  -2   5  25       39.86       49.34      9.73 o 
  -1   5  25        3.68        4.95      6.31 o 
   0   5  25       29.99       25.27     10.40 o 
   1   5  25        2.67       -0.50     11.39 o 
   2   5  25       11.02        9.48      7.33 o 
   3   5  25        7.68       10.90      6.63 o 
   4   5  25        9.69       11.42      7.33 o 
  -4   6  25        2.47        7.93      9.91 o 
  -3   6  25        3.25       -3.96      9.91 o 
  -2   6  25        3.08        2.97      7.93 o 
  -1   6  25        0.73        1.25      6.41 o 
   0   6  25        6.62       10.60      6.90 o 
   1   6  25        1.27       -2.61      6.41 o 
   2   6  25        1.64        2.97      8.92 o 
   3   6  25        4.74       -2.97      6.94 o 
  -6   0  26        4.75       -4.95      5.94 o 
  -4   0  26        2.03        7.17      5.92 o 
  -2   0  26        8.58        6.44      6.31 o 
   0   0  26        3.24       12.22      6.19 o 
   2   0  26        7.73        5.94      7.93 o 
   4   0  26        5.46       -0.99      7.93 o 
  -6   1  26       17.80        6.50     12.88 o 
  -5   1  26       12.08       15.19      4.72 o 
  -4   1  26       25.23       18.59      5.65 o 
  -3   1  26       16.72       18.94      4.64 o 
  -2   1  26       19.28       27.45      5.42 o 
  -1   1  26        0.05        1.58      4.36 o 
   0   1  26        0.31        0.68      4.36 o 
   1   1  26        1.84        8.04      4.75 o 
   2   1  26        0.03       -6.87      6.44 o 
   3   1  26        1.52        3.32      5.92 o 
   4   1  26        0.40        6.44      6.31 o 
   5   1  26        7.50        6.94      6.63 o 
  -6   2  26        0.08        0.00      8.92 o 
  -5   2  26        6.40        1.81      5.92 o 
  -4   2  26       52.58       47.03      7.19 o 
  -3   2  26       15.07       17.01      4.56 o 
  -2   2  26       12.87       11.24      5.66 o 
  -1   2  26        7.78       17.20      5.66 o 
   0   2  26        9.11       15.46      5.66 o 
   1   2  26        7.00        7.00      5.32 o 
   2   2  26        0.56        5.87      4.75 o 
   3   2  26        2.18       -0.29      5.92 o 
   4   2  26        1.63        5.94      6.31 o 
   5   2  26       20.91       25.46      8.03 o 
  -6   3  26        2.75       -9.91      7.93 o 
  -5   3  26        0.12       -2.97      6.94 o 
  -4   3  26       11.13       23.23      6.48 o 
  -3   3  26       61.25       51.86     20.81 o 
  -2   3  26        9.55       20.31      7.71 o 
  -1   3  26       14.73       16.14      7.33 o 
   0   3  26        1.30       -5.45      5.60 o 
   1   3  26        0.07       -3.38      5.93 o 
   2   3  26        0.04        7.44      5.08 o 
   3   3  26       10.42        6.09      7.44 o 
   4   3  26       17.53       17.83      7.71 o 
  -4   4  26        0.94        6.94      8.92 o 
  -3   4  26        4.36       10.09      7.61 o 
  -2   4  26       49.21       55.65      9.81 o 
  -1   4  26        2.44       -0.10      7.43 o 
   0   4  26        0.00        0.54      6.90 o 
   1   4  26        0.18       -0.93      5.92 o 
   2   4  26        1.22        3.16      5.47 o 
   3   4  26        0.03        8.22      6.94 o 
   4   4  26       11.59       19.86      8.03 o 
  -3   5  26       18.68       20.81     11.89 o 
  -2   5  26        1.57       17.83      9.91 o 
  -1   5  26        0.26        5.53      6.63 o 
   0   5  26        1.89        9.91      7.61 o 
   1   5  26        5.11       12.61      7.61 o 
   2   5  26        3.91        3.40      7.13 o 
  -5   0  27       56.55       70.69     10.40 o 
  -3   0  27       12.08       15.31     14.86 o 
  -1   0  27        5.50        8.32      6.90 o 
   1   0  27        5.34        8.92      8.92 o 
   3   0  27        0.02       -4.95      7.93 o 
  -5   1  27        2.20        3.47      4.46 o 
  -4   1  27        4.62        7.01      5.58 o 
  -3   1  27        0.48        7.81      4.32 o 
  -2   1  27        0.21        1.01      4.28 o 
  -1   1  27        0.01        1.56      4.79 o 
   0   1  27        0.00       -4.70      4.17 o 
   1   1  27        0.02        9.81      7.33 o 
   2   1  27       15.24       10.90      6.63 o 
   3   1  27        9.64       19.32      7.01 o 
   4   1  27        0.18       -6.41      5.92 o 
  -5   2  27        8.35        3.96      7.93 o 
  -4   2  27       10.82        1.90      4.93 o 
  -3   2  27        1.28        1.22      5.68 o 
  -2   2  27        6.61        5.61      5.15 o 
  -1   2  27        0.01        4.89      5.08 o 
   0   2  27        1.25       -3.81      4.75 o 
   1   2  27        2.38        2.77      4.93 o 
   2   2  27        8.87       13.54      5.72 o 
   3   2  27        9.60        3.09      5.92 o 
   4   2  27        0.00       -3.47      5.60 o 
  -4   3  27       43.01       41.61     12.88 o 
  -3   3  27       19.78       20.89      7.85 o 
  -2   3  27        0.33       -1.62      6.63 o 
  -1   3  27        0.86        1.98      6.31 o 
   0   3  27       11.31       20.00      8.92 o 
   1   3  27        1.04        7.30      6.41 o 
   2   3  27        0.47       -0.95      6.08 o 
   3   3  27        0.00        5.06      5.32 o 
  -3   4  27        5.60       15.85      9.91 o 
  -2   4  27        6.98        4.95      7.93 o 
  -1   4  27        0.01       -2.33      5.92 o 
   0   4  27        0.40       -6.94      6.90 o 
   1   4  27        0.09        6.44      7.01 o 
   2   4  27        1.21        3.34      6.41 o 
  -4   0  28        0.03        5.45      6.31 o 
  -2   0  28       14.11       16.35      7.71 o 
   0   0  28        4.88       17.83      9.91 o 
   2   0  28        0.07       -8.92      6.94 o 
  -3   1  28        0.89        8.08      4.56 o 
  -2   1  28        1.03       -2.97      6.07 o 
  -1   1  28        1.64        6.30      5.51 o 
   0   1  28        0.44        5.43      5.32 o 
   1   1  28       13.25       12.52     14.86 o 
   2   1  28        0.08        0.00      5.60 o 
  -3   2  28        5.03        2.97      8.92 o 
  -2   2  28        5.24       10.75      6.08 o 
  -1   2  28        8.05       15.71      6.24 o 
   0   2  28        0.88        1.68      5.25 o 
   1   2  28        2.21        3.66      5.20 o 
   2   2  28        1.74        7.93      6.63 o 
  -1   3  28        5.55        4.95      9.91 o 
   0   3  28        0.91       -2.09      6.63 o 
                                                 
